# Supplementary material for: The N-terminal cytoplasmic region of NCBE displays features of an intrinsic disordered structure and represents a novel target for specific drug screening
Source: Front Physiol. 2013 Nov 7;4:320. doi: 10.3389/fphys.2013.00320 (PMC3819638; doi:10.3389/fphys.2013.00320)
Supplement: Supplementary file 2 [file DataSheet1.XLS]

## Sheet: Silver Bullets
Silver Bullets™			Hampton Research Corp.	Catalog Number HR2-096	1.04 Updated November 21, 2008
Also in reagent	#	Conc	Silver Bullets chemical name	Synonyms	Molecular Formula	Mr	CAS	EC	Structure	Beilstein	RTECS
1, 7, 46, 92	1 (A1)	0.33% w/v	1,5-Naphthalenedisulfonic acid disodium salt	Sodium 1,5-naphthalenedisulfonate dibasic	C10H6Na2O6S2	332.26	1655-29-4	2167320		3642373
1, 11, 82, 93	1 (A1)	0.33% w/v	2,5-Pyridinedicarboxylic acid	Isocinchomeronic acid	C7H5NO4	167.12	100-26-5	2028342		131697
1, 4, 8, 16, 43, 87	1 (A1)	0.33% w/v	3,5-Dinitrosalicylic acid	3,5-Dinitro-2-hydroxybenzoic acid	(O2N)2C6H2-2-(OH)CO2H	228.12	609-99-4	2102043		2220661	VO2965000
Buffer	1 (A1)	0.02 M	HEPES sodium pH 6.8	4-(2-Hydroxyethyl)piperazine-1-ethanesulfonic acid sodium salt, N-(2-Hydroxyethyl)piperazine-N′-(2-ethanesulfonic acid) sodium salt	C8H17N2NaO4S	260.29	75277-39-3	2781697
2, 12, 70, 95	2 (A2)	0.25% w/v	Benzidine	4,4'-Diaminobiphenyl	C12H12N2	184.24	92-87-5	2021991		742770	DC9625000
2, 49, 69	2 (A2)	0.25% w/v	Nicotinamide	Niacinamide, Nicotinic acid amide, Pyridine-3-carboxylic acid amide, Vitamin PP, Vitamin B3	C6H6N2O	122.12	98-92-0	2027134		383619	QS3675000
2, 35, 76, 93	2 (A2)	0.25% w/v	Pyromellitic acid	Benzene-1,2,4,5-tetracarboxylic acid	C10H6O8	254.15	89-05-4	2018795		1887659	DB9275000
2, 12, 22, 59	2 (A2)	0.25% w/v	Sulfaguanidine	4-Amino-N-(aminoiminomethyl)benzenesulfonamide or 4-Amino-N-guanylbenzenesulfonamide	C7H10N4O2S	214.24	57-67-0	2003459		2695326	WO8575000
Buffer	2 (A2)	0.02 M	HEPES sodium pH 6.8	4-(2-Hydroxyethyl)piperazine-1-ethanesulfonic acid sodium salt, N-(2-Hydroxyethyl)piperazine-N′-(2-ethanesulfonic acid) sodium salt	C8H17N2NaO4S	260.29	75277-39-3	2781697
3, 31	3 (A3)	0.25% w/v	Gly-gly	Diglycine, Glycyl-glycine	NH2CH2CONHCH2COOH	132.12	556-50-3	2091278		1765223
3, 96	3 (A3)	0.25% w/v	Gly-gly-gly	Glycyl-glycyl-glycine, Triglycine	NH2CH2CONHCH2CONHCH2COOH	189.17	556-33-2	2091220		1711130
3, 27	3 (A3)	0.25% w/v	Gly-gly-gly-gly	Glycyl-glycyl-glycyl-glycine, Tetraglycine, Triglycyl-glycine	NH2CH2CO(NHCH2CO)3OH	246.22	637-84-3	2113034		1715387
3, 96	3 (A3)	0.25% w/v	Pentaglycine	Glycyl-glycyl-glycyl-glycyl-glycine, gly-gly-gly-gly-gly	NH2CH2CO(NHCH2CO)3NHCH2COOH	303.27	7093-67-6	2303983		1716946
Buffer	3 (A3)	0.02 M	HEPES sodium pH 6.8	4-(2-Hydroxyethyl)piperazine-1-ethanesulfonic acid sodium salt, N-(2-Hydroxyethyl)piperazine-N′-(2-ethanesulfonic acid) sodium salt	C8H17N2NaO4S	260.29	75277-39-3	2781697
1, 4, 8, 16, 43, 87	4 (A4)	0.25% w/v	3,5-Dinitrosalicylic acid	3,5-Dinitro-2-hydroxybenzoic acid	(O2N)2C6H2-2-(OH)CO2H	228.12	609-99-4	2102043		2220661	VO2965000
4, 47, 79, 87	4 (A4)	0.25% w/v	4-Aminobenzoic acid	PABA, Vitamin Bx, Vitamin H1	H2NC6H4CO2H	137.14	150-13-0	2057530		471605	DG1400000
4, 20, 80, 93	4 (A4)	0.25% w/v	Salicylic acid	2-Hydroxybenzoic acid	2-(HO)C6H4CO2H	138.12	69-72-7	2007123		774890	VO0525000
4, 14, 80, 89	4 (A4)	0.25% w/v	Trimesic acid	Benzene-1,3,5-tricarboxylic acid	C6H3(CO2H)3	210.14	554-95-0	2090777		2053080
Buffer	4 (A4)	0.02 M	HEPES sodium pH 6.8	4-(2-Hydroxyethyl)piperazine-1-ethanesulfonic acid sodium salt, N-(2-Hydroxyethyl)piperazine-N′-(2-ethanesulfonic acid) sodium salt	C8H17N2NaO4S	260.29	75277-39-3	2781697
5. 11. 45. 92	5 (A5)	0.33% w/v	4-Nitrobenzoic acid		O2NC6H4CO2H	167.12	62-23-7	2005262		973593	DH5075000
5, 14, 16, 37, 47, 73, 94	5 (A5)	0.33% w/v	5-Sulfosalicylic acid dihydrate	2-Hydroxy-5-sulfobenzoic acid	HO3SC6H3-2-(OH)CO2H·2H2O	254.21	5965-83-3	2025556		650741
5, 7, 43, 47, 92	5 (A5)	0.33% w/v	Naphthalene-1,3,6-trisulfonic acid trisodium salt hydrate	Sodium 1,3,6-naphthalenetrisulfonate tribasic hydrate	C10H5Na3O9S3 · xH2O	434.31 (anhydrous basis)	123409-01-8			4637600
Buffer	5 (A5)	0.02 M	HEPES sodium pH 6.8	4-(2-Hydroxyethyl)piperazine-1-ethanesulfonic acid sodium salt, N-(2-Hydroxyethyl)piperazine-N′-(2-ethanesulfonic acid) sodium salt	C8H17N2NaO4S	260.29	75277-39-3	2781697
6, 18, 47, 92	6 (A6)	0.33% w/v	2,6-Naphthalenedisulfonic acid disodium salt	Disodium 2,6-Naphthalenedisulfonate	C10H6(SO3Na)2	332.26	1655-45-4			Beil. 11,215
6, 17, 46, 92	6 (A6)	0.33% w/v	2,7-Naphthalenedisulfonic acid disodium salt		C10H6Na2O6S2	332.26	1655-35-2
6, 36	6 (A6)	0.33% w/v	Anthraquinone-2,6-disulfonic acid disodium salt	9,10-Dihydro-9,10-dioxo-2,6-anthracenedisulfonic acid disodium salt, Disodium anthraquinone-2,6-disulfonate, 9,10-Anthraquinone-2,6-disulfonic acid disodium salt	C14H6Na2O8S2	412.3	853-68-9	2127199		3582949
Buffer	6 (A6)	0.02 M	HEPES sodium pH 6.8	4-(2-Hydroxyethyl)piperazine-1-ethanesulfonic acid sodium salt, N-(2-Hydroxyethyl)piperazine-N′-(2-ethanesulfonic acid) sodium salt	C8H17N2NaO4S	260.29	75277-39-3	2781697
1, 7, 46, 92	7 (A7)	0.33% w/v	1,5-Naphthalenedisulfonic acid disodium salt	Sodium 1,5-naphthalenedisulfonate dibasic	C10H6Na2O6S2	332.26	1655-29-4	2167320		3642373
5, 7, 43, 47, 92	7 (A7)	0.33% w/v	Naphthalene-1,3,6-trisulfonic acid trisodium salt hydrate	Sodium 1,3,6-naphthalenetrisulfonate tribasic hydrate	C10H5Na3O9S3 · xH2O	434.31 (anhydrous basis)	123409-01-8			4637600
7, 39, 94	7 (A7)	0.33% w/v	PIPES	1,4-Piperazinediethanesulfonic acid, Piperazine-1,4-bis(2-ethanesulfonic acid), Piperazine-N,N′-bis(2-ethanesulfonic acid)	C8H18N2O6S2	302.37	5625-37-6	2270576		817713
Buffer	7 (A7)	0.02 M	HEPES sodium pH 6.8	4-(2-Hydroxyethyl)piperazine-1-ethanesulfonic acid sodium salt, N-(2-Hydroxyethyl)piperazine-N′-(2-ethanesulfonic acid) sodium salt	C8H17N2NaO4S	260.29	75277-39-3	2781697
8, 71	8 (A8)	0.25% w/v	1-Pentanesulfonic acid sodium salt monohydrate	Sodium 1-pentanesulfonate monohydrate	CH3(CH2)4SO3Na · H2O	192.21	207605-40-1	2452084		3725147
1, 4, 8, 16, 43, 87	8 (A8)	0.25% w/v	3,5-Dinitrosalicylic acid	3,5-Dinitro-2-hydroxybenzoic acid	(O2N)2C6H2-2-(OH)CO2H	228.12	609-99-4	2102043		2220661	VO2965000
8, 20	8 (A8)	0.25% w/v	3-Aminosalicylic acid	3-Amino-2-hydroxybenzoic acid	H2NC6H3-2-(OH)CO2H	153.14	570-23-0	2093280		2090427
8, 21, 71	8 (A8)	0.25% w/v	Salicylamide	2-Hydroxybenzamide	2-(HO)C6H4CONH2	137.14	65-45-2	2006093		742439	VN6475000
Buffer	8 (A8)	0.02 M	HEPES sodium pH 6.8	4-(2-Hydroxyethyl)piperazine-1-ethanesulfonic acid sodium salt, N-(2-Hydroxyethyl)piperazine-N′-(2-ethanesulfonic acid) sodium salt	C8H17N2NaO4S	260.29	75277-39-3	2781697
9, 32, 85	9 (A9)	0.16% w/v	L-Histidine	(S)-2-Amino-3-(4-imidazolyl)propionic acid	C6H9N3O2	155.15	71-00-1	2007453		2007453	MS3070000
9, 32, 85	9 (A9)	0.16% w/v	L-Isoleucine	(2S,3S)-2-Amino-3-methylpentanoic acid	C2H5CH(CH3)CH(NH2)CO2H	131.17	73-32-5	2007982		1721792	NR4705000
9, 32, 85	9 (A9)	0.16% w/v	L-Leucine	(S)-2-Amino-4-methylpentanoic acid	(CH3)2CHCH2CH(NH2)CO2H	131.17	61-90-5	2005220		1721722	OH2850000
9, 32, 85	9 (A9)	0.16% w/v	L-Phenylalanine	(S)-2-Amino-3-phenylpropionic acid	C6H5CH2CH(NH2)CO2H	165.19	63-91-2	2005681		1910408	AY7535000
9, 32, 85	9 (A9)	0.16% w/v	L-Tryptophan	(S)-2-Amino-3-(3-indolyl)propionic acid, L-α-Amino-3-indolepropionic acid	C11H12N2O2	204.23	73-22-3	2007956		86197	YN6130000
9, 32, 85	9 (A9)	0.16% w/v	L-Tyrosine	(S)-2-Amino-3-(4-hydroxyphenyl)propionic acid, 3-(4-Hydroxyphenyl)-L-alanine	4-(HO)C6H4CH2CH(NH2)CO2H	181.19	60-18-4	2004604		392441	YP2275600
Buffer	9 (A9)	0.02 M	HEPES sodium pH 6.8	4-(2-Hydroxyethyl)piperazine-1-ethanesulfonic acid sodium salt, N-(2-Hydroxyethyl)piperazine-N′-(2-ethanesulfonic acid) sodium salt	C8H17N2NaO4S	260.29	75277-39-3	2781697
10, 33	10 (A10)	0.2% w/v	D-(+)-Trehalose dihydrate	α,α-Trehalose, α-D-Glucopyranosyl-α-D-glucopyranoside	C12H22O11 · 2H2O	378.33	6138-23-4	2027396		5322018
10	10 (A10)	0.2% w/v	Guanidine hydrochloride	Aminoformamidine hydrochloride, Aminomethanamidine hydrochloride, Guanidinium chloride	NH2C(=NH)NH2 · HCl	95.53	50-01-1	2000023		3591990	MF4300000
10	10 (A10)	0.2% w/v	Phenol	Hydroxybenzene	C6H5OH	94.11	108-95-2	2036327		969616	SJ3325000
10, 44	10 (A10)	0.2% w/v	Trimethylamine N-oxide dihydrate	TMAO, TMANO	(CH3)3NO · 2H2O	111.14	62637-93-8	2146756		3612927	YH2850000
10	10 (A10)	0.2% w/v	Urea	Carbamide, Carbonyldiamide	NH2CONH2	60.06	57-13-6	2003155		635724	YR6250000
Buffer	10 (A10)	0.02 M	HEPES sodium pH 6.8	4-(2-Hydroxyethyl)piperazine-1-ethanesulfonic acid sodium salt, N-(2-Hydroxyethyl)piperazine-N′-(2-ethanesulfonic acid) sodium salt	C8H17N2NaO4S	260.29	75277-39-3	2781697
1, 11, 82, 93	11 (A11)	0.33% w/v	2,5-Pyridinedicarboxylic acid	Isocinchomeronic acid	C7H5NO4	167.12	100-26-5	2028342		131697
5, 11, 45, 92	11 (A11)	0.33% w/v	4-Nitrobenzoic acid		O2NC6H4CO2H	167.12	62-23-7	2005262		973593	DH5075000
11, 35, 73, 75, 78, 87, 95	11 (A11)	0.33% w/v	Mellitic acid	Benzenehexacarboxylic acid	C12H6O12	342.17	517-60-2	2082436		2228443
Buffer	11 (A11)	0.02 M	HEPES sodium pH 6.8	4-(2-Hydroxyethyl)piperazine-1-ethanesulfonic acid sodium salt, N-(2-Hydroxyethyl)piperazine-N′-(2-ethanesulfonic acid) sodium salt	C8H17N2NaO4S	260.29	75277-39-3	2781697
2, 12, 70, 95	12 (A12)	0.25% w/v	Benzidine	4,4'-Diaminobiphenyl	C12H12N2	184.24	92-87-5	2021991		742770	DC9625000
12	12 (A12)	0.25% w/v	Phenylglyoxal monohydrate		C6H5COCHO · H2O	152.15	1074-12-0	2140361		1854721	MD3260000
2, 12, 22, 59	12 (A12)	0.25% w/v	Sulfaguanidine	4-Amino-N-(aminoiminomethyl)benzenesulfonamide or 4-Amino-N-guanylbenzenesulfonamide	C7H10N4O2S	214.24	57-67-0	2003459		2695326	WO8575000
12, 21	12 (A12)	0.25% w/v	Sulfanilamide	p-Aminobenzenesulfonamide, 4-Aminobenzenesulfonamide	H2NC6H4SO2NH2	172.2	63-74-1	2005634		511852	WO8400000
Buffer	12 (A12)	0.02 M	HEPES sodium pH 6.8	4-(2-Hydroxyethyl)piperazine-1-ethanesulfonic acid sodium salt, N-(2-Hydroxyethyl)piperazine-N′-(2-ethanesulfonic acid) sodium salt	C8H17N2NaO4S	260.29	75277-39-3	2781697
13, 70	13 (B1)	0.33% w/v	Anthrone	9(10H)-Anthracenone	C14H10O	194.23	90-44-8	2019940		1910173	CB8925500
13, 69	13 (B1)	0.33% w/v	Congo Red		C32H22N6Na2O6S2	696.66	573-58-0	2093584		3894858	QK1400000
13, 36, 70	13 (B1)	0.33% w/v	N-(2-Acetamido)-2-aminoethanesulfonic acid	ACES, N-(Carbamoylmethyl)-2-aminoethanesulfonic acid, N-(Carbamoylmethyl)taurine	H2NCOCH2NHCH2CH2SO3H	182.2	7365-82-4	2309084		2253770
Buffer	13 (B1)	0.02 M	HEPES sodium pH 6.8	4-(2-Hydroxyethyl)piperazine-1-ethanesulfonic acid sodium salt, N-(2-Hydroxyethyl)piperazine-N′-(2-ethanesulfonic acid) sodium salt	C8H17N2NaO4S	260.29	75277-39-3	2781697
14, 37, 77, 91	14 (B2)	0.33% w/v	1,3,5-Pentanetricarboxylic acid		C8H12O6	204.18	6940-58-5
5, 14, 16, 37, 47, 73, 94	14 (B2)	0.33% w/v	5-Sulfosalicylic acid dihydrate	2-Hydroxy-5-sulfobenzoic acid	HO3SC6H3-2-(OH)CO2H·2H2O	254.21	5965-83-3	2025556		650741
4, 14, 80, 89	14 (B2)	0.33% w/v	Trimesic acid	Benzene-1,3,5-tricarboxylic acid	C6H3(CO2H)3	210.14	554-95-0	2090777		2053080
Buffer	14 (B2)	0.02 M	HEPES sodium pH 6.8	4-(2-Hydroxyethyl)piperazine-1-ethanesulfonic acid sodium salt, N-(2-Hydroxyethyl)piperazine-N′-(2-ethanesulfonic acid) sodium salt	C8H17N2NaO4S	260.29	75277-39-3	2781697
15, 19, 36, 46	15 (B3)	0.25% w/v	5-Sulfoisophthalic acid monosodium salt	Sodium 5-Sulfoisophthalate, Monosodium 5-Sulfoisophthalate	NaO3SC6H3-1,3-(CO2H)2	268.18	6362-79-4				DB6030000
15, 95	15 (B3)	0.25% w/v	Cystathionine	DL,DL-allo-Cystathionine, S-(2-Amino-2-carboxyethyl)homocysteine	HOOCCH(NH2)CH2CH2SCH2CH(NH2)COOH	222.26	535-34-2	2086137		Beil. 4,IV,3197
15, 26	15 (B3)	0.25% w/v	Dithioerythritol	erythro-1,4-Dimercapto-2,3-butanediol, erythro-2,3-Dihydroxy-1,4-butanedithiol, Cleland’s reagent, DTE	HSCH2CH(OH)CH(OH)CH2SH	154.25	6892-68-8	2299988		1719756	KF2410000
15, 64	15 (B3)	0.25% w/v	L-Citrulline	(S)-2-Amino-5-ureidopentanoic acid, L-2-Amino-5-ureidovaleric acid	C6H13N3O3	175.19	372-75-8	2067596		1725416
Buffer	15 (B3)	0.02 M	HEPES sodium pH 6.8	4-(2-Hydroxyethyl)piperazine-1-ethanesulfonic acid sodium salt, N-(2-Hydroxyethyl)piperazine-N′-(2-ethanesulfonic acid) sodium salt	C8H17N2NaO4S	260.29	75277-39-3	2781697
1, 4, 8, 16, 43, 87	16 (B4)	0.33% w/v	3,5-Dinitrosalicylic acid	3,5-Dinitro-2-hydroxybenzoic acid	(O2N)2C6H2-2-(OH)CO2H	228.12	609-99-4	2102043		2220661	VO2965000
16, 80, 94	16 (B4)	0.33% w/v	3-Aminobenzenesulfonic acid	Metanilic acid	C6H7NO3S	173.19	121-47-1	2044736		473264	OY2300000
5, 14, 16, 37, 47, 73, 94	16 (B4)	0.33% w/v	5-Sulfosalicylic acid dihydrate	2-Hydroxy-5-sulfobenzoic acid	HO3SC6H3-2-(OH)CO2H·2H2O	254.21	5965-83-3	2025556		650741
Buffer	16 (B4)	0.02 M	HEPES sodium pH 6.8	4-(2-Hydroxyethyl)piperazine-1-ethanesulfonic acid sodium salt, N-(2-Hydroxyethyl)piperazine-N′-(2-ethanesulfonic acid) sodium salt	C8H17N2NaO4S	260.29	75277-39-3	2781697
6, 17, 46, 92	17 (B5)	0.33% w/v	2,7-Naphthalenedisulfonic acid disodium salt	2,7-Naphthalenedisulfonic Acid Disodium Salt	C10H6Na2O6S2	332.26	1655-35-2
17, 35, 75, 79, 91	17 (B5)	0.33% w/v	Azelaic acid	Nonanedioic acid	HO2C(CH2)7CO2H	188.22	123-99-9	2046691		1101094	CM1980000
17, 35, 78, 93	17 (B5)	0.33% w/v	trans-Cinnamic acid	trans-3-Phenylacrylic acid	C9H8O2	148.16	140-10-3	2053981		1905952	GD7850000
Buffer	17 (B5)	0.02 M	HEPES sodium pH 6.8	4-(2-Hydroxyethyl)piperazine-1-ethanesulfonic acid sodium salt, N-(2-Hydroxyethyl)piperazine-N′-(2-ethanesulfonic acid) sodium salt	C8H17N2NaO4S	260.29	75277-39-3	2781697
6, 18, 47, 92	18 (B6)	0.33% w/v	2,6-Naphthalenedisulfonic acid disodium salt	Disodium 2,6-Naphthalenedisulfonate	C10H6(SO3Na)2	332.26	1655-45-4			Beil. 11,215
18, 81	18 (B6)	0.33% w/v	2-Aminobenzenesulfonic acid	Aniline-2-sulfonic acid, o-Sulfanilic acid, Orthanilic acid	H2NC6H4SO3H	173.19	88-21-1	2018109		1309204	DB4727700
18, 35, 92	18 (B6)	0.33% w/v	m-Benzenedisulfonic acid disodium salt	Sodium benzene-1,3-disulfonate, 1,3-Benzenedisulfonic Acid Disodium Salt	C6H4Na2O6S2	282.2	831-59-4	2126064		4170805
Buffer	18 (B6)	0.02 M	HEPES sodium pH 6.8	4-(2-Hydroxyethyl)piperazine-1-ethanesulfonic acid sodium salt, N-(2-Hydroxyethyl)piperazine-N′-(2-ethanesulfonic acid) sodium salt	C8H17N2NaO4S	260.29	75277-39-3	2781697
19.23, 82	19 (B7)	0.33% w/v	1,4-Cyclohexanedicarboxylic acid	1,4-CHDA-HP	C8H12O4	172.18	1076-97-7				GU9060000
19, 74, 75	19 (B7)	0.33% w/v	2,2'-Thiodiglycolic acid	2,2′-Thiodiacetic acid, 2,2′-Thio-bis(acetic acid), Dicarboxydimethyl sulfide	S(CH2COOH)2	150.15	123-93-3	2046639		1764392	AJ6475000
15, 19, 36, 46	19 (B7)	0.33% w/v	5-Sulfoisophthalic acid monosodium salt	Sodium 5-Sulfoisophthalate, Monosodium 5-Sulfoisophthalate	NaO3SC6H3-1,3-(CO2H)2	268.18	6362-79-4				DB6030000
Buffer	19 (B7)	0.02 M	HEPES sodium pH 6.8	4-(2-Hydroxyethyl)piperazine-1-ethanesulfonic acid sodium salt, N-(2-Hydroxyethyl)piperazine-N′-(2-ethanesulfonic acid) sodium salt	C8H17N2NaO4S	260.29	75277-39-3	2781697
20, 80	20 (B8)	0.33% w/v	3-Aminobenzoic acid		H2NC6H4CO2H	137.14	99-05-8	2027244		471603	DG1225000
8, 20	20 (B8)	0.33% w/v	3-Aminosalicylic acid	3-Amino-2-hydroxybenzoic acid	H2NC6H3-2-(OH)CO2H	153.14	570-23-0	2093280		2090427
4, 20, 80, 93	20 (B8)	0.33% w/v	Salicylic acid	2-Hydroxybenzoic acid	2-(HO)C6H4CO2H	138.12	69-72-7	2007123		774890	VO0525000
Buffer	20 (B8)	0.02 M	HEPES sodium pH 6.8	4-(2-Hydroxyethyl)piperazine-1-ethanesulfonic acid sodium salt, N-(2-Hydroxyethyl)piperazine-N′-(2-ethanesulfonic acid) sodium salt	C8H17N2NaO4S	260.29	75277-39-3	2781697
21, 38, 39, 87	21 (B9)	0.25% w/v	Hexamminecobalt(III) Chloride	Cobalt hexammine trichloride, Hexaamminecobalt trichloride	[Co(NH3)6]Cl3	267.48	10534-89-1	2341039
8, 21, 71	21 (B9)	0.25% w/v	Salicylamide	2-Hydroxybenzamide	2-(HO)C6H4CONH2	137.14	65-45-2	2006093		742439	VN6475000
12, 21	21 (B9)	0.25% w/v	Sulfanilamide	p-Aminobenzenesulfonamide, 4-Aminobenzenesulfonamide	H2NC6H4SO2NH2	172.2	63-74-1	2005634		511852	WO8400000
21. 94	21 (B9)	0.25% w/v	Vanillic acid	4-Hydroxy-3-methoxybenzoic acid	HOC6H3(OCH3)CO2H	168.15	121-34-6	2044668		2208364	YW5300000
Buffer	21 (B9)	0.02 M	HEPES sodium pH 6.8	4-(2-Hydroxyethyl)piperazine-1-ethanesulfonic acid sodium salt, N-(2-Hydroxyethyl)piperazine-N′-(2-ethanesulfonic acid) sodium salt	C8H17N2NaO4S	260.29	75277-39-3	2781697
22, 79, 94	22 (B10)	0.25% w/v	p-Coumaric acid	trans-p-Coumaric Acid, trans-4-Hydroxycinnamic acid	C9H8O3	164.16	501-98-4	2310000		2207383	GD9095000
22, 70	22 (B10)	0.25% w/v	Phenylurea	Phenylcarbamide	C7H8N2O	136.15	64-10-8	2005765		1934615	YU0650000
22, 77	22 (B10)	0.25% w/v	Poly(3-hydroxybutyric acid)	(R)-3-Hydroxybutyric acid polymerized, Biopol, PHB	[COCH2CH(CH3)O]n		29435-48-1	2109096
2, 12, 22, 59	22 (B10)	0.25% w/v	Sulfaguanidine	4-Amino-N-(aminoiminomethyl)benzenesulfonamide or 4-Amino-N-guanylbenzenesulfonamide	C7H10N4O2S	214.24	57-67-0	2003459		2695326	WO8575000
Buffer	22 (B10)	0.02 M	HEPES sodium pH 6.8	4-(2-Hydroxyethyl)piperazine-1-ethanesulfonic acid sodium salt, N-(2-Hydroxyethyl)piperazine-N′-(2-ethanesulfonic acid) sodium salt	C8H17N2NaO4S	260.29	75277-39-3	2781697
23, 45, 58, 59	23 (B11)	0.25% w/v	1,2-Diaminocyclohexane sulfate	1,2-Cyclohexanediamine Sulfate	C6H14N2.H2SO4	212.27	65433-80-9
19, 23, 82	23 (B11)	0.25% w/v	1,4-Cyclohexanedicarboxylic acid	1,4-CHDA-HP	C8H12O4	172.18	1076-97-7				GU9060000
23, 61	23 (B11)	0.25% w/v	Methylenediphosphonic acid	MDP, Medronic acid	CH2[P(O)(OH)2]2	176	1984-15-2	2178510		1708494
23, 46, 89	23 (B11)	0.25% w/v	Sulfanilic acid	4-Aminobenzenesulfonic acid, Aniline-4-sulfonic acid	4-(H2N)C6H4SO3H	173.19	121-57-3	2044825		908765	WP3895500
Buffer	23 (B11)	0.02 M	HEPES sodium pH 6.8	4-(2-Hydroxyethyl)piperazine-1-ethanesulfonic acid sodium salt, N-(2-Hydroxyethyl)piperazine-N′-(2-ethanesulfonic acid) sodium salt	C8H17N2NaO4S	260.29	75277-39-3	2781697
24, 62, 90	24 (B12)	0.25% w/v	D-Fructose 1,6-diphosphate trisodium salt octahydrate	D-Fructose 1,6-diphosphate trisodium salt, FDP-Na3H	C6H11Na3O12P2 · 8H2O	550.18	38099-82-0	2537780		3837985
24, 90	24 (B12)	0.25% w/v	D-Glucose 6-phosphate	D(+)-Glucopyranose 6-phosphate sodium salt, G-6-P Na, Robison ester	C6H12NaO9P	282.12	54010-71-8	2589210		5787568
24, 62, 90	24 (B12)	0.25% w/v	L-O-Phosphoserine	L-2-Amino-3-hydroxypropanoic acid 3-phosphate, L-Serine O-phosphate, L-SOP, O-Phospho-L-serine	(HO)2P(O)OCH2CH(NH2)CO2H	185.07	407-41-0	2069860		1726826
24, 62, 90	24 (B12)	0.25% w/v	O-Phospho-L-tyrosine	L-3-(4-Hydroxyphenyl)alanine 4′-phosphate, L-Tyrosine-O-phosphate	C9H12NO6P	261.17	21820-51-9			3150815
Buffer	24 (B12)	0.02 M	HEPES sodium pH 6.8	4-(2-Hydroxyethyl)piperazine-1-ethanesulfonic acid sodium salt, N-(2-Hydroxyethyl)piperazine-N′-(2-ethanesulfonic acid) sodium salt	C8H17N2NaO4S	260.29	75277-39-3	2781697
25, 40, 69, 87	25 (C1)	0.25% w/v	Benzamidine hydrochloride		C6H5C(=NH)NH2 · HCl	156.61	1670-14-0	2167954		3594959	CV6260000
25, 64, 95	25 (C1)	0.25% w/v	L-Carnitine hydrochloride	(−)-β-Hydroxy-γ-(trimethylammonio)butyrate, Vitamin BT	(CH3)3N+CH2CH(OH)CH2CO2H · Cl-	197.66	6645-46-1				BP2979100
25, 95	25 (C1)	0.25% w/v	L-Cystine	(R,R)-3,3'-Dithiobis(2-aminopropionicacid)	[-SCH2CH(NH2)CO2H]2	240.3	56-89-3	2002963		1728094	HA2690000
25, 63	25 (C1)	0.25% w/v	L-Ornithine hydrochloride	(S)-(+)-2,5-Diaminopentanoic acid hydrochloride, (S)-2,5-Diaminopentanoic acid monohydrochloride, L-Ornithine hydrochloride	NH2(CH2)3CH(CO2H)(NH2) · HCl	168.62	3184-13-2	2216786		3625847	RM2985000
Buffer	25 (C1)	0.02 M	HEPES sodium pH 6.8	4-(2-Hydroxyethyl)piperazine-1-ethanesulfonic acid sodium salt, N-(2-Hydroxyethyl)piperazine-N′-(2-ethanesulfonic acid) sodium salt	C8H17N2NaO4S	260.29	75277-39-3	2781697
26, 49	26 (C2)	0.33% w/v	Caffeine	1,3,7-Trimethylxanthine	C8H10N4O2	194.19	58-08-2	2003621		17705	EV6475000
15, 26	26 (C2)	0.33% w/v	Dithioerythritol	erythro-1,4-Dimercapto-2,3-butanediol, erythro-2,3-Dihydroxy-1,4-butanedithiol, Cleland’s reagent, DTE	HSCH2CH(OH)CH(OH)CH2SH	154.25	6892-68-8	2299988		1719756	KF2410000
26, 32. 85	26 (C2)	0.33% w/v	L-Methionine	(S)-2-Amino-4-(methylmercapto)butyric acid, L-2-Amino-4-(methylthio)butanoic acid	CH3SCH2CH2CH(NH2)CO2H	149.21	63-68-3	2005629		1722294	PD0457000
Buffer	26 (C2)	0.02 M	HEPES sodium pH 6.8	4-(2-Hydroxyethyl)piperazine-1-ethanesulfonic acid sodium salt, N-(2-Hydroxyethyl)piperazine-N′-(2-ethanesulfonic acid) sodium salt	C8H17N2NaO4S	260.29	75277-39-3	2781697
27, 29, 31, 86	27 (C3)	0.25% w/v	Ala-Ala	L-Alanyl-L-alanine	CH3CH(NH2)CONHCH(CH3)CO2H	160.17	1948-31-8	2177517		1724813
27, 86	27 (C3)	0.25% w/v	Ala-gly	L-Alanyl-glycine	CH3CH(NH2)CONHCH2COOH	146.14	687-69-4	2116999		1723438
3, 27	27 (C3)	0.25% w/v	Gly-gly-gly-gly	Glycyl-glycyl-glycyl-glycine, Tetraglycine, Triglycyl-glycine	NH2CH2CO(NHCH2CO)3OH	246.22	637-84-3	2113034		1715387
27, 29, 30, 96	27 (C3)	0.25% w/v	Leu-gly-gly	L-Leucyl-glycyl-glycine	(CH3)2CHCH2CH(NH2)CONHCH2CONHCH2COOH	245.28	1187-50-4	2199258		1728928
Buffer	27 (C3)	0.02 M	HEPES sodium pH 6.8	4-(2-Hydroxyethyl)piperazine-1-ethanesulfonic acid sodium salt, N-(2-Hydroxyethyl)piperazine-N′-(2-ethanesulfonic acid) sodium salt	C8H17N2NaO4S	260.29	75277-39-3	2781697
28, 29, 96	28 (C4)	0.2% w/v	Aspartame	Asp-Phe methyl ester, Asp-Phe-Ome, Aspartame, N-(L-α-Aspartyl)-L-phenylalanine methyl ester	HOOCCH2CH(NH2)CONHCH(CH2C6H5)COOCH3	294.3	22839-47-0	2452613		2223850	WM3407000
28, 31, 86	28 (C4)	0.2% w/v	Gly-asp	Glycyl-L-aspartic acid		190.15	*4685-12-5	2251401		1727387
28, 31	28 (C4)	0.2% w/v	Gly-ser		C5H10N2O4	162.14	7361-43-5
28, 31	28 (C4)	0.2% w/v	Ser-tyr		C12H16N2O5	268.27	21435-27-8
28, 96	28 (C4)	0.2% w/v	Tyr-phe		C18H20N2O4	328.36	17355-11-2
Buffer	28 (C4)	0.02 M	HEPES sodium pH 6.8	4-(2-Hydroxyethyl)piperazine-1-ethanesulfonic acid sodium salt, N-(2-Hydroxyethyl)piperazine-N′-(2-ethanesulfonic acid) sodium salt	C8H17N2NaO4S	260.29	75277-39-3	2781697
27, 29, 31, 86	29 (C5)	0.16% w/v	Ala-ala	L-Alanyl-L-alanine	CH3CH(NH2)CONHCH(CH3)CO2H	160.17	1948-31-8	2177517		1724813
28, 29, 96	29 (C5)	0.16% w/v	Aspartame	Asp-Phe methyl ester, Asp-Phe-Ome, Aspartame, N-(L-α-Aspartyl)-L-phenylalanine methyl ester	HOOCCH2CH(NH2)CONHCH(CH2C6H5)COOCH3	294.3	22839-47-0	2452613		2223850	WM3407000
29, 30	29 (C5)	0.16% w/v	Gly-tyr	Glycyl-L-tyrosine	NH2CH2CONHCH(COOH)CH2C6H4OH	238.24	658-79-7	2115251		2700715
27, 29, 30, 96	29 (C5)	0.16% w/v	Leu-gly-gly	L-Leucyl-glycyl-glycine	(CH3)2CHCH2CH(NH2)CONHCH2CONHCH2COOH	245.28	1187-50-4	2199258		1728928
29, 86	29 (C5)	0.16% w/v	L-seryl-L-glutamic acid	Ser-glu	C8H14N2O6	234.21	6403-16-3
29, 96	29 (C5)	0.16% w/v	Tyr-ala		C12H16N2O4	252.27	730-08-5
Buffer	29 (C5)	0.02 M	HEPES sodium pH 6.8	4-(2-Hydroxyethyl)piperazine-1-ethanesulfonic acid sodium salt, N-(2-Hydroxyethyl)piperazine-N′-(2-ethanesulfonic acid) sodium salt	C8H17N2NaO4S	260.29	75277-39-3	2781697
30, 31, 86	30 (C6)	0.33% w/v	Gly-phe	Glycyl-L-phenylalanine	NH2CH2CONHCH(COOH)CH2C6H5	222.24	3321-03-7	2220279		2279318
29, 30	30 (C6)	0.33% w/v	Gly-tyr	Glycyl-L-tyrosine	NH2CH2CONHCH(COOH)CH2C6H4OH	238.24	658-79-7	2115251		2700715
27, 29, 30, 96	30 (C6)	0.33% w/v	Leu-gly-gly	L-Leucyl-glycyl-glycine	(CH3)2CHCH2CH(NH2)CONHCH2CONHCH2COOH	245.28	1187-50-4	2199258		1728928
Buffer	30 (C6)	0.02 M	HEPES sodium pH 6.8	4-(2-Hydroxyethyl)piperazine-1-ethanesulfonic acid sodium salt, N-(2-Hydroxyethyl)piperazine-N′-(2-ethanesulfonic acid) sodium salt	C8H17N2NaO4S	260.29	75277-39-3	2781697
27, 29, 31, 86	31 (C7)	0.16% w/v	Ala-ala	L-Alanyl-L-alanine	CH3CH(NH2)CONHCH(CH3)CO2H	160.17	1948-31-8	2177517		1724813
28, 31, 86	31 (C7)	0.16% w/v	Gly-asp	Glycyl-L-aspartic acid	NH2CH2CONHCH(COOH)CH2COOH	190.15	*4685-12-5	2251401		1727387
3, 31	31 (C7)	0.16% w/v	Gly-gly	Diglycine, Glycyl-glycine	NH2CH2CONHCH2COOH	132.12	556-50-3	2091278		1765223
30, 31, 86	31 (C7)	0.16% w/v	Gly-phe	Glycyl-L-phenylalanine	NH2CH2CONHCH(COOH)CH2C6H5	222.24	*3321-03-7	2220279		2279318
28, 31	31 (C7)	0.16% w/v	Gly-ser		C5H10N2O4	162.14	7361-43-5
28, 31	31 (C7)	0.16% w/v	Ser-tyr		C12H16N2O5	268.27	21435-27-8
Buffer	31 (C7)	0.02 M	HEPES sodium pH 6.8	4-(2-Hydroxyethyl)piperazine-1-ethanesulfonic acid sodium salt, N-(2-Hydroxyethyl)piperazine-N′-(2-ethanesulfonic acid) sodium salt	C8H17N2NaO4S	260.29	75277-39-3	2781697
32, 56, 85	32 (C8)	0.05% w/v	Glycine	Aminoacetic acid, Aminoethanoic acid	NH2CH2COOH	75.07	56-40-6	2002722		635782	MB7600000
32, 85	32 (C8)	0.05% w/v	L-(-)-Threonine	(2S,3R)-2-Amino-3-hydroxybutyric acid	CH3CH(OH)CH(NH2)CO2H	119.12	72-19-5	2007741		1721646	XO8590000
32. 63. 85	32 (C8)	0.05% w/v	L-(+)-Lysine	(S)-2,6-Diaminocaproic acid	H2N(CH2)4CH(NH2)CO2H	146.19	56-87-1	2002942		1722531	OL5540000
32, 85	32 (C8)	0.05% w/v	L-Alanine	(S)-2-Aminopropionic acid, L-α-Aminopropionic acid	C3H7NO2	89.09	56-41-7	2002738		1720248	AY2990000
32, 64, 85	32 (C8)	0.05% w/v	L-Arginine	(S)-2-Amino-5-guanidinopentanoic acid	H2NC(=NH)NH(CH2)3CH(NH2)CO2H	174.2	74-79-3	2008111		1725413	CF1934200
32, 85	32 (C8)	0.05% w/v	L-Asparagine monohydrate	(S)-2-Aminosuccinic acid 4-amide, L-Aspartic acid 4-amide	H2NCOCH2CH(NH2)CO2H	150.13	5794-13-8	2007359		1723527
32, 85	32 (C8)	0.05% w/v	L-Aspartic acid	(S)-(+)-Aminosuccinic acid, (S)-Aminobutanedioic acid	C4H7NO4	133.1	56-84-8	2002916		1723530	CI9098500
32, 44, 85	32 (C8)	0.05% w/v	L-Glutamic acid	(S)-2-Aminopentanedioic acid	HO2CCH2CH2CH(NH2)CO2H	147.13	56-86-0	2002937		1723801	LZ9700000
32, 85	32 (C8)	0.05% w/v	L-Glutamine	(S)-2,5-Diamino-5-oxopentanoic acid, L-Glutamic acid 5-amide	H2NCOCH2CH2CH(NH2)CO2H	146.14	56-85-9	2002921		1723797	MA2275100
9, 32, 85	32 (C8)	0.05% w/v	L-Histidine	(S)-2-Amino-3-(4-imidazolyl)propionic acid	C6H9N3O2	155.15	71-00-1	2007453		2007453	MS3070000
9, 32, 85	32 (C8)	0.05% w/v	L-Isoleucine	(2S,3S)-2-Amino-3-methylpentanoic acid	C2H5CH(CH3)CH(NH2)CO2H	131.17	73-32-5	2007982		1721792	NR4705000
9, 32, 85	32 (C8)	0.05% w/v	L-Leucine	(S)-2-Amino-4-methylpentanoic acid	(CH3)2CHCH2CH(NH2)CO2H	131.17	61-90-5	2005220		1721722	OH2850000
26, 32. 85	32 (C8)	0.05% w/v	L-Methionine	(S)-2-Amino-4-(methylmercapto)butyric acid, L-2-Amino-4-(methylthio)butanoic acid	CH3SCH2CH2CH(NH2)CO2H	149.21	63-68-3	2005629		1722294	PD0457000
9, 32, 85	32 (C8)	0.05% w/v	L-Phenylalanine	(S)-2-Amino-3-phenylpropionic acid	C6H5CH2CH(NH2)CO2H	165.19	63-91-2	2005681		1910408	AY7535000
32, 44, 85	32 (C8)	0.05% w/v	L-Proline	(S)-Pyrrolidine-2-carboxylic acid	C5H9NO2	115.13	147-85-3	2057022		80810	TW3584000
32, 85	32 (C8)	0.05% w/v	L-Serine	(S)-2-Amino-3-hydroxypropionic acid	HOCH2CH(NH2)CO2H	105.09	56-45-1	2002743		1721404	VT8100000
9, 32, 85	32 (C8)	0.05% w/v	L-Tryptophan	(S)-2-Amino-3-(3-indolyl)propionic acid, L-α-Amino-3-indolepropionic acid	C11H12N2O2	204.23	73-22-3	2007956		86197	YN6130000
9, 32, 85	32 (C8)	0.05% w/v	L-Tyrosine	(S)-2-Amino-3-(4-hydroxyphenyl)propionic acid, 3-(4-Hydroxyphenyl)-L-alanine	4-(HO)C6H4CH2CH(NH2)CO2H	181.19	60-18-4	2004604		392441	YP2275600
32, 85	32 (C8)	0.05% w/v	L-Valine	(S)-α-Aminoisovaleric acid, L-2-Amino-3-methylbutanoic acid	(CH3)2CHCH(NH2)CO2H	117.15	72-18-4	2007736		1721136	YV9361000
Buffer	32 (C8)	0.02 M	HEPES sodium pH 6.8	4-(2-Hydroxyethyl)piperazine-1-ethanesulfonic acid sodium salt, N-(2-Hydroxyethyl)piperazine-N′-(2-ethanesulfonic acid) sodium salt	C8H17N2NaO4S	260.29	75277-39-3	2781697
33	33 (C9)	0.2% w/v	D-(+)-Maltose monohydrate	4-O-α-D-Glucopyranosyl-D-glucose, Maltobiose	C12H22O11 · H2O	360.31	6363-53-7	2007165		93798
33	33 (C9)	0.2% w/v	D-(+)-Melibiose monohydrate	α-D-Melibiose hydrate, 6-α-D-Galactopyranosyl-D-glucopyranose, 6-O-α-D-Galactopyranosyl-D-glucose	C12H22O11	342.3	585-99-9
33, 34	33 (C9)	0.2% w/v	D-(+)-Raffinose pentahydrate	O-α-D-Galactopyranosyl-(1→6)-α-D-glucopyranosyl β-D-fructofuranoside, Melitose, Melitriose	C18H32O16 · 5H2O	594.51	17629-30-0	2081469		99541
10, 33	33 (C9)	0.2% w/v	D-(+)-Trehalose dihydrate	α,α-Trehalose, α-D-Glucopyranosyl-α-D-glucopyranoside	C12H22O11 · 2H2O	378.33	6138-23-4	2027396		5322018
33, 34	33 (C9)	0.2% w/v	Stachyose hydrate	α-D-Gal-(1→6)-α-D-Gal-(1→6)-α-D-Glc-(1→2)-β-D-Fru, α-D-Galactosyl-α-D-galactosyl-α-D-glucosyl-β-D-fructose, Lupeose	C24H42O21 · xH2O	666.58 (anhydrous basis)	54261-98-2
Buffer	33 (C9)	0.02 M	HEPES sodium pH 6.8	4-(2-Hydroxyethyl)piperazine-1-ethanesulfonic acid sodium salt, N-(2-Hydroxyethyl)piperazine-N′-(2-ethanesulfonic acid) sodium salt	C8H17N2NaO4S	260.29	75277-39-3	2781697
34	34 (C10)	0.16% w/v	β-Cyclodextrin	Caraway, Cycloheptaamylose, Cyclomaltoheptaose, Schardinger β-Dextrin	C42H70O35	1134.98	7585-39-9	2314932		2314932	GU2293000
34	34 (C10)	0.16% w/v	D-(+)-Cellobiose	β-D-Glc-(1→4)-D-Glc, 4-O-β-D-Glucopyranosyl-D-glucose	C12H22O11	342.3	528-50-7	2084365		93795
34	34 (C10)	0.16% w/v	D-(+)-Maltotriose	O-α-D-Glucopyranosyl-(1→4)-O-α-D-glucopyranosyl-(1→4)-O-α-D-glucose	C18H32O16 · xH2O	504.44	207511-08-8
34	34 (C10)	0.16% w/v	D-(+)-Melezitose hydrate	α-D-Glc-(1→3)-β-D-Fru-(2→1)-α-D-Glc, α-D-Glc-[1→3]-β-D-Fru-[2→1]-α-D-Glc	C18H32O16 · xH2O	504.44	207511-10-2
33, 34	34 (C10)	0.16% w/v	D-(+)-Raffinose pentahydrate	O-α-D-Galactopyranosyl-(1→6)-α-D-glucopyranosyl β-D-fructofuranoside, Melitose, Melitriose	C18H32O16 · 5H2O	594.51	17629-30-0	2081469		99541
33, 34	34 (C10)	0.16% w/v	Stachyose hydrate	α-D-Gal-(1→6)-α-D-Gal-(1→6)-α-D-Glc-(1→2)-β-D-Fru, α-D-Galactosyl-α-D-galactosyl-α-D-glucosyl-β-D-fructose, Lupeose	C24H42O21 · xH2O	666.58	54261-98-2
Buffer	34 (C10)	0.02 M	HEPES sodium pH 6.8	4-(2-Hydroxyethyl)piperazine-1-ethanesulfonic acid sodium salt, N-(2-Hydroxyethyl)piperazine-N′-(2-ethanesulfonic acid) sodium salt	C8H17N2NaO4S	260.29	75277-39-3	2781697
17, 35, 75, 79, 91	35 (C11)	0.16% w/v	Azelaic acid	Nonanedioic acid	HO2C(CH2)7CO2H	188.22	123-99-9	2046691		1101094	CM1980000
18, 35, 92	35 (C11)	0.16% w/v	m-Benzenedisulfonic acid disodium salt	Sodium benzene-1,3-disulfonate, 1,3-Benzenedisulfonic Acid Disodium Salt	C6H4Na2O6S2	282.2	831-59-4	2126064		4170805
11, 35, 73, 75, 78, 87, 95	35 (C11)	0.16% w/v	Mellitic acid	Benzenehexacarboxylic acid	C12H6O12	342.17	517-60-2	2082436		2228443
35, 72, 78, 91	35 (C11)	0.16% w/v	Pimelic acid	Heptanedioic acid	HO2C(CH2)5CO2H	160.17	111-16-0	2038408		1210024	TK3677000
2, 35, 76, 93	35 (C11)	0.16% w/v	Pyromellitic acid	Benzene-1,2,4,5-tetracarboxylic acid	C10H6O8	254.15	89-05-4	2018795		1887659	DB9275000
17, 35, 78, 93	35 (C11)	0.16% w/v	trans-Cinnamic acid	trans-3-Phenylacrylic acid	C9H8O2	148.16	140-10-3	2053981		1905952	GD7850000
Buffer	35 (C11)	0.02 M	HEPES sodium pH 6.8	4-(2-Hydroxyethyl)piperazine-1-ethanesulfonic acid sodium salt, N-(2-Hydroxyethyl)piperazine-N′-(2-ethanesulfonic acid) sodium salt	C8H17N2NaO4S	260.29	75277-39-3	2781697
15, 19, 36, 46	36 (C12)	0.25% w/v	5-Sulfoisophthalic acid monosodium salt	Sodium 5-Sulfoisophthalate, Monosodium 5-Sulfoisophthalate	NaO3SC6H3-1,3-(CO2H)2	268.18	6362-79-4				DB6030000
6, 36	36 (C12)	0.25% w/v	Anthraquinone-2,6-disulfonic acid disodium salt	9,10-Dihydro-9,10-dioxo-2,6-anthracenedisulfonic acid disodium salt, Disodium anthraquinone-2,6-disulfonate, 9,10-Anthraquinone-2,6-disulfonic acid disodium salt	C14H6Na2O8S2	412.3	853-68-9	2127199		3582949
13, 36, 70	36 (C12)	0.25% w/v	N-(2-acetamido)-2-aminoethanesulfonic acid	ACES, N-(Carbamoylmethyl)-2-aminoethanesulfonic acid, N-(Carbamoylmethyl)taurine	H2NCOCH2NHCH2CH2SO3H	182.2	7365-82-4	2309084		2253770
36, 67	36 (C12)	0.25% w/v	Tetrahydroxy-1,4-benzoquinone hydrate	Tetrahydroxy-1,4-benzoquinone	C6H4O6 · xH2O	172.09	123334-16-7
Buffer	36 (C12)	0.02 M	HEPES sodium pH 6.8	4-(2-Hydroxyethyl)piperazine-1-ethanesulfonic acid sodium salt, N-(2-Hydroxyethyl)piperazine-N′-(2-ethanesulfonic acid) sodium salt	C8H17N2NaO4S	260.29	75277-39-3	2781697
14, 37, 77, 91	37 (D1)	0.25% w/v	1,3,5-Pentanetricarboxylic acid		C8H12O6	204.18	6940-58-5
5, 14, 16, 37, 47, 73, 94	37 (D1)	0.25% w/v	5-Sulfosalicylic acid dihydrate	2-Hydroxy-5-sulfobenzoic acid	HO3SC6H3-2-(OH)CO2H·2H2O	254.21	5965-83-3	2025556		650741
37,79	37 (D1)	0.25% w/v	o-Sulfobenzoic acid monoammonium salt	2-Sulfobenzoic Acid Monoammonium Salt	C7H9NO5S	219.22	6939-89-5
37, 79	37 (D1)	0.25% w/v	Sodium 4-aminosalicylate dihydrate	4-Amino-2-hydroxybenzoic acid sodium salt, 4-Amino-salicylic acid sodium salt	C7H6NNaO3 · 2H2O	211.15	6018-19-5	2050912
Buffer	37 (D1)	0.02 M	HEPES sodium pH 6.8	4-(2-Hydroxyethyl)piperazine-1-ethanesulfonic acid sodium salt, N-(2-Hydroxyethyl)piperazine-N′-(2-ethanesulfonic acid) sodium salt	C8H17N2NaO4S	260.29	75277-39-3	2781697
38	38 (D2)	0.06 M	CHAPS	3-[(3-Cholamidopropyl)dimethylammonio]-1-propanesulfonate	C32H58N2O7S	614.88	75621-03-3
38	38 (D2)	0.06 M	HEPES	4-(2-Hydroxyethyl)piperazine-1-ethanesulfonic acid, N-(2-Hydroxyethyl)piperazine-N′-(2-ethanesulfonic acid)	C8H18N2O4S	238.3	7365-45-9	2309079		883043	TL6809000
38	38 (D2)	0.06 M	Tris	2-Amino-2-(hydroxymethyl)-1,3-propanediol, or THAM, or Tris base, or Tris(hydroxymethyl)aminomethane, or TrometamolTris(hydroxymethyl)aminomethane	NH2C(CH2OH)3	121.14	77-86-1	2010644		741883	TY2900000
21, 38, 39, 87	38 (D2)	0.25% w/v	Hexamminecobalt(III) Chloride		[Co(NH3)6]Cl3	267.48	10534-89-1	2341039
Buffer	38 (D2)	0.02 M	HEPES sodium pH 6.8	4-(2-Hydroxyethyl)piperazine-1-ethanesulfonic acid sodium salt, N-(2-Hydroxyethyl)piperazine-N′-(2-ethanesulfonic acid) sodium salt	C8H17N2NaO4S	260.29	75277-39-3	2781697
39	39 (D3)	0.06 M	MES monohydrate	2-(N-Morpholino)ethanesulfonic acid, 4-Morpholineethanesulfonic acid monohydrate	C6H13NO4S · H2O	213.25	145224-94-8	2246323		6350956
7, 39, 94	39 (D3)	0.06 M	PIPES	1,4-Piperazinediethanesulfonic acid, Piperazine-1,4-bis(2-ethanesulfonic acid), Piperazine-N,N′-bis(2-ethanesulfonic acid)	C8H18N2O6S2	302.37	5625-37-6	2270576		817713
21, 38, 39, 87	39 (D3)	0.33% w/v	Hexamminecobalt(III) Chloride		[Co(NH3)6]Cl3	267.48	10534-89-1	2341039
Buffer	39 (D3)	0.02 M	HEPES sodium pH 6.8	4-(2-Hydroxyethyl)piperazine-1-ethanesulfonic acid sodium salt, N-(2-Hydroxyethyl)piperazine-N′-(2-ethanesulfonic acid) sodium salt	C8H17N2NaO4S	260.29	75277-39-3	2781697
40	40 (D4)	0.005 M	Gadolinium(III) chloride hexahydrate		GdCl3 · 6H2O	371.7	13450-84-5	2333866			LW4050000
40	40 (D4)	0.005 M	Samarium(III) chloride hexahydrate		SmCl3 · 6H2O	364.81	13465-55-9	2337970
25, 40, 69, 87	40 (D4)	0.05 M	Benzamidine hydrochloride		C6H5C(=NH)NH2 · HCl	156.61	1670-14-0	2167954		3594959	CV6260000
40, 69	40 (D4)	0.25% w/v	Salicin	2-(Hydroxymethyl)phenyl-β-D-glucopyranoside	C13H18O7	286.28	138-52-3	2053316		89593	LZ5901700
Buffer	40 (D4)	0.02 M	HEPES sodium pH 6.8	4-(2-Hydroxyethyl)piperazine-1-ethanesulfonic acid sodium salt, N-(2-Hydroxyethyl)piperazine-N′-(2-ethanesulfonic acid) sodium salt	C8H17N2NaO4S	260.29	75277-39-3	2781697
41	41 (D5)	0.004 M	Calcium chloride dihydrate		CaCl2 · 2H2O	147.01	10035-04-8	2331408			EV9810000
41	41 (D5)	0.004 M	Magnesium chloride hexahydrate		MgCl2 · 6H2O	203.3	7791-18-6	2320946			OM2975000
41	41 (D5)	0.004 M	Manganese(II) chloride tetrahydrate		MnCl2 · 4H2O	197.91	13446-34-9	2318696			OO9650000
41	41 (D5)	0.004 M	Zinc chloride		ZnCl2	136.3	7646-85-7	2315920			ZH1400000
Buffer	41 (D5)	0.02 M	HEPES sodium pH 6.8	4-(2-Hydroxyethyl)piperazine-1-ethanesulfonic acid sodium salt, N-(2-Hydroxyethyl)piperazine-N′-(2-ethanesulfonic acid) sodium salt	C8H17N2NaO4S	260.29	75277-39-3	2781697
42	42 (D6)	0.004 M	Cadmium chloride hydrate		CdCl2 · xH2O	183.32	654054-66-7
42	42 (D6)	0.004 M	Cobalt(II) chloride hexahydrate	Cobaltous chloride hexahydrate	CoCl2 · 6H2O	237.93	7791-13-1	2315894			GG0200000
42	42 (D6)	0.004 M	Copper(II) chloride dihydrate	Cupric chloride dihydrate	CuCl2 · 2H2O	170.48	10125-13-0	2312102			GL7030000
42	42 (D6)	0.004 M	Nickel(II) chloride hexahydrate		NiCl2 · 6H2O	237.69	7791-20-0	2317430			QR6480000
Buffer	42 (D6)	0.02 M	HEPES sodium pH 6.8	4-(2-Hydroxyethyl)piperazine-1-ethanesulfonic acid sodium salt, N-(2-Hydroxyethyl)piperazine-N′-(2-ethanesulfonic acid) sodium salt	C8H17N2NaO4S	260.29	75277-39-3	2781697
1, 4, 8, 16, 43, 87	43 (D7)	0.25% w/v	3,5-Dinitrosalicylic acid	3,5-Dinitro-2-hydroxybenzoic acid	(O2N)2C6H2-2-(OH)CO2H	228.12	609-99-4	2102043		2220661	VO2965000
43, 76, 81	43 (D7)	0.25% w/v	3-Indolebutyric acid	4-(3-Indolyl)butanoic acid, 4-(3-Indolyl)butyric acid, IBA	C12H13NO2	203.24	133-32-4	2051015		171120	NL5250000
5, 7, 43, 47, 92	43 (D7)	0.25% w/v	Naphthalene-1,3,6-trisulfonic acid trisodium salt hydrate	Sodium 1,3,6-naphthalenetrisulfonate tribasic hydrate	C10H5Na3O9S3 · xH2O	434.31 (anhydrous basis)	123409-01-8			4637600
43, 82, 93	43 (D7)	0.25% w/v	trans-1,2-Cyclohexanedicarboxylic acid	rans-Cyclohexane-1,2-dicarboxylic acid, rans-Hexahydrophthalic acid	C6H10(CO2H)2	172.18	2305-32-0	2189758		3200609
Buffer	43 (D7)	0.02 M	HEPES sodium pH 6.8	4-(2-Hydroxyethyl)piperazine-1-ethanesulfonic acid sodium salt, N-(2-Hydroxyethyl)piperazine-N′-(2-ethanesulfonic acid) sodium salt	C8H17N2NaO4S	260.29	75277-39-3	2781697
44, 67	44 (D8)	0.2% w/v	Betaine anhydrous	(Carboxymethyl)trimethylammonium inner salt, Oxyneurine	(CH3)3N+CH2COO-	117.15	107-43-7	2034906		3537113	DS5900000
32, 44, 85	44 (D8)	0.2% w/v	L-Glutamic acid	(S)-2-Aminopentanedioic acid	HO2CCH2CH2CH(NH2)CO2H	147.13	56-86-0	2002937		1723801	LZ9700000
32. 44. 85	44 (D8)	0.2% w/v	L-Proline	(S)-Pyrrolidine-2-carboxylic acid	C5H9NO2	115.13	147-85-3	2057022		80810	TW3584000
44, 63, 64	44 (D8)	0.2% w/v	Taurine	2-Aminoethanesulfonic acid	NH2CH2CH2SO3H	125.15	107-35-7	2034838		1751215	WX0175000
10, 44	44 (D8)	0.2% w/v	Trimethylamine N-oxide dihydrate	TMAO, TMANO	(CH3)3NO · 2H2O	111.14	62637-93-8	2146756		3612927	YH2850000
Buffer	44 (D8)	0.02 M	HEPES sodium pH 6.8	4-(2-Hydroxyethyl)piperazine-1-ethanesulfonic acid sodium salt, N-(2-Hydroxyethyl)piperazine-N′-(2-ethanesulfonic acid) sodium salt	C8H17N2NaO4S	260.29	75277-39-3	2781697
23, 45, 58, 59	45 (D9)	0.25% w/v	1,2-Diaminocyclohexane sulfate	1,2-Cyclohexanediamine Sulfate	C6H14N2.H2SO4	212.27	65433-80-9
5, 11, 45, 92	45 (D9)	0.25% w/v	4-Nitrobenzoic acid		O2NC6H4CO2H	167.12	62-23-7	2005262		973593	DH5075000
45, 57, 60, 88	45 (D9)	0.25% w/v	Cystamine dihydrochloride	2,2'-Diaminodiethyl disulfide dihydrochloride, 2,2'-Dithiobis(ethylamine) dihydrochloride, Decarboxycystine dihydrochloride	NH2CH2CH2SSCH2CH2NH2 · 2HCl	225.2	56-17-7	2002607		3616850	KR7260000
45, 57, 58, 59, 88	45 (D9)	0.25% w/v	Spermine	N,N'-Bis(3-aminopropyl)-1,4-diaminobutane, Gerontine, Musculamine, Neuridine	NH2(CH2)3NH(CH2)4NH(CH2)3NH2	202.34	71-44-3	2007542		1750791	EJ7175000
Buffer	45 (D9)	0.02 M	HEPES sodium pH 6.8	4-(2-Hydroxyethyl)piperazine-1-ethanesulfonic acid sodium salt, N-(2-Hydroxyethyl)piperazine-N′-(2-ethanesulfonic acid) sodium salt	C8H17N2NaO4S	260.29	75277-39-3	2781697
1, 7, 46, 92	46 (D10)	0.25% w/v	1,5-Naphthalenedisulfonic acid disodium salt	Sodium 1,5-naphthalenedisulfonate dibasic	C10H6Na2O6S2	332.26	1655-29-4	2167320		3642373
6, 17, 46, 92	46 (D10)	0.25% w/v	2,7-Naphthalenedisulfonic acid disodium salt		C10H6Na2O6S2	332.26	1655-35-2
15,19, 36, 46	46 (D10)	0.25% w/v	5-Sulfoisophthalic acid monosodium salt	Sodium 5-Sulfoisophthalate, Monosodium 5-Sulfoisophthalate	NaO3SC6H3-1,3-(CO2H)2	268.18	6362-79-4				DB6030000
23, 46, 89	46 (D10)	0.25% w/v	Sulfanilic acid	4-Aminobenzenesulfonic acid, Aniline-4-sulfonic acid	4-(H2N)C6H4SO3H	173.19	121-57-3	2044825		908765	WP3895500
Buffer	46 (D10)	0.02 M	HEPES sodium pH 6.8	4-(2-Hydroxyethyl)piperazine-1-ethanesulfonic acid sodium salt, N-(2-Hydroxyethyl)piperazine-N′-(2-ethanesulfonic acid) sodium salt	C8H17N2NaO4S	260.29	75277-39-3	2781697
6, 18, 47, 92	47 (D11)	0.25% w/v	2,6-Naphthalenedisulfonic acid disodium salt	Disodium 2,6-Naphthalenedisulfonate	C10H6(SO3Na)2	332.26	1655-45-4			Beil. 11,215
4, 47, 79, 87	47 (D11)	0.25% w/v	4-Aminobenzoic acid	PABA, Vitamin Bx, Vitamin H1	H2NC6H4CO2H	137.14	150-13-0	2057530		471605	DG1400000
5, 14, 16, 37, 47, 73, 94	47 (D11)	0.25% w/v	5-Sulfosalicylic acid dihydrate	2-Hydroxy-5-sulfobenzoic acid	HO3SC6H3-2-(OH)CO2H·2H2O	254.21	5965-83-3	2025556		650741
5, 7, 43, 47, 92	47 (D11)	0.25% w/v	Naphthalene-1,3,6-trisulfonic acid trisodium salt hydrate	Sodium 1,3,6-naphthalenetrisulfonate tribasic hydrate	C10H5Na3O9S3 · xH2O	434.31 (anhydrous basis)	123409-01-8			4637600
Buffer	47 (D11)	0.02 M	HEPES sodium pH 6.8	4-(2-Hydroxyethyl)piperazine-1-ethanesulfonic acid sodium salt, N-(2-Hydroxyethyl)piperazine-N′-(2-ethanesulfonic acid) sodium salt	C8H17N2NaO4S	260.29	75277-39-3	2781697
48	48 (D12)	0.2% w/v	Rhenium(IV) oxide		ReO2	218.21	12036-09-8
48	48 (D12)	0.2% w/v	Sodium bromide		NaBr	102.89	7647-15-6	2315999			VZ3150000
48	48 (D12)	0.2% w/v	Sodium nitrate	Chile salpeter	NaNO3	84.99	7631-99-4	2315543			WC5600000
48	48 (D12)	0.2% w/v	Sodium phosphate dibasic dihydrate	sec-Sodium phosphate, di-Sodium hydrogen phosphate dihydrate, Disodium hydrogen phosphate dihydrate, Disodium phosphate	Na2HPO4 · 2H2O	177.99	10028-24-7	2314487
48	48 (D12)	0.2% w/v	Sodium tetraborate decahydrate	Sodium borate decahydrate, Borax decahydrate	Na2B4O7 · 10H2O	381.37	1303-96-4	2155404			VZ2275000
Buffer	48 (D12)	0.02 M	HEPES sodium pH 6.8	4-(2-Hydroxyethyl)piperazine-1-ethanesulfonic acid sodium salt, N-(2-Hydroxyethyl)piperazine-N′-(2-ethanesulfonic acid) sodium salt	C8H17N2NaO4S	260.29	75277-39-3	2781697
26, 49	49 (E1)	0.2% w/v	Caffeine	1,3,7-Trimethylxanthine	C8H10N4O2	194.19	58-08-2	2003621		17705	EV6475000
49, 71	49 (E1)	0.2% w/v	Cytosine	4-Amino-2-hydroxypyrimidine	C4H5N3O	111.1	71-30-7	2007495		2637	UW7350150
49, 84	49 (E1)	0.2% w/v	Gallic acid	3,4,5-Trihydroxybenzoic acid	(HO)3C6H2CO2H · H2O	188.13	5995-86-8	2057499		2050274	LW7525000
2, 49, 69	49 (E1)	0.2% w/v	Nicotinamide	Niacinamide, Nicotinic acid amide, Pyridine-3-carboxylic acid amide, Vitamin PP, Vitamin B3	C6H6N2O	122.12	98-92-0	2027134		383619	QS3675000
49, 61	49 (E1)	0.2% w/v	Sodium pyrophosphate tetrabasic decahydrate	Pyrophosphate inorganic, Sodium diphosphate tetrabasic, Tetrasodium pyrophosphate	Na4P2O7 · 10H2O	446.06	13472-36-1	2317671
Buffer	49 (E1)	0.02 M	HEPES sodium pH 6.8	4-(2-Hydroxyethyl)piperazine-1-ethanesulfonic acid sodium salt, N-(2-Hydroxyethyl)piperazine-N′-(2-ethanesulfonic acid) sodium salt	C8H17N2NaO4S	260.29	75277-39-3	2781697
	50 (E2)		Digest of Dextran sulfate with α-Amylase and Dextranase
50	50 (E2)	1% w/v	Dextran sulfate sodium salt			>500,000	9011-18-1				HH9290000
50	50 (E2)	0.005% w/v	Dextranase	1,6-α-D-Glucan 6-glucanohydrolase
50	50 (E2)	0.005% w/v	α-Amylase	1,4-α-D-Glucan-glucanohydrolase			9000-90-2	2325656			BU7432500
Buffer	50 (E2)	0.02 M	HEPES sodium pH 6.8	4-(2-Hydroxyethyl)piperazine-1-ethanesulfonic acid sodium salt, N-(2-Hydroxyethyl)piperazine-N′-(2-ethanesulfonic acid) sodium salt	C8H17N2NaO4S	260.29	75277-39-3	2781697
51	51 (E3)	1% w/v	Tryptone
Buffer	51 (E3)	0.02 M	HEPES sodium pH 6.8	4-(2-Hydroxyethyl)piperazine-1-ethanesulfonic acid sodium salt, N-(2-Hydroxyethyl)piperazine-N′-(2-ethanesulfonic acid) sodium salt	C8H17N2NaO4S	260.29	75277-39-3	2781697
52	52 (E4)	1% w/v	Protamine sulfate	Salmine (from salmon)			53597-25-4				VO9470000
Buffer	52 (E4)	0.02 M	HEPES sodium pH 6.8	4-(2-Hydroxyethyl)piperazine-1-ethanesulfonic acid sodium salt, N-(2-Hydroxyethyl)piperazine-N′-(2-ethanesulfonic acid) sodium salt	C8H17N2NaO4S	260.29	75277-39-3	2781697
	53 (E5)		Digest of Ribonucleic acid and Deoxyribonucleic acid with Ribonuclease A and Deoxyribonuclease I
53	53 (E5)	0.005% w/v	Deoxyribonuclease I	Deoxyribonucleate 5′-oligonucleotido-hydrolase, DNase I			9003-98-9	2326670
53	53 (E5)	0.5% w/v	Deoxyribonucleic acid	DNA
53	53 (E5)	0.005% w/v	Ribonuclease A	Pancreatic Ribonuclease, Ribonuclease I, Ribonucleate 3′-pyrimidinooligonucleotidohydrolase, RNase A			9001-99-4	2326466			RF0760000
53	53 (E5)	0.5% w/v	Ribonucleic acid	RNA			63231-63-0				RF0772520
Buffer	53 (E5)	0.02 M	HEPES sodium pH 6.8	4-(2-Hydroxyethyl)piperazine-1-ethanesulfonic acid sodium salt, N-(2-Hydroxyethyl)piperazine-N′-(2-ethanesulfonic acid) sodium salt	C8H17N2NaO4S	260.29	75277-39-3	2781697
	54 (E6)		Digest of Casein and Hemoglobin with Pepsin, Trypsin, Protease and Proteinase K
54	54 (E6)	0.5% w/v	Casein				9000-71-9	2325551
54	54 (E6)	0.5% w/v	Hemoglobin				9047-09-0
54, 55	54 (E6)	0.005% w/v	Pepsin	Pepsin A, Pepsin from hog stomach			9001-75-6	2326293			SC6132000
54	54 (E6)	0.005% w/v	Protease	Proteinase, Subtilisin® A, Subtilisin® Carslberg			9014-01-1	2327522
54, 55	54 (E6)	0.005% w/v	Proteinase K	Endopeptidase K			39450-01-6	2544578
54, 55	54 (E6)	0.005% w/v	Trypsin				9002-07-7	2326508
Buffer	54 (E6)	0.02 M	HEPES sodium pH 6.8	4-(2-Hydroxyethyl)piperazine-1-ethanesulfonic acid sodium salt, N-(2-Hydroxyethyl)piperazine-N′-(2-ethanesulfonic acid) sodium salt	C8H17N2NaO4S	260.29	75277-39-3	2781697
	55 (E7)		Ovalbumin digested with Proteinase K, Trypsin and Pepsin
55	55 (E7)	1% w/v	Ovalbumin				9006-59-1	2326927			AY9384000
54, 55	55 (E7)	0.005% w/v	Pepsin	Pepsin A, Pepsin from hog stomach			9001-75-6	2326293			SC6132000
54, 55	55 (E7)	0.005% w/v	Proteinase K	Endopeptidase K			39450-01-6	2544578
54, 55	54 (E6)	0.005% w/v	Trypsin				9002-07-7	2326508
Buffer	54 (E6)	0.02 M	HEPES sodium pH 6.8	4-(2-Hydroxyethyl)piperazine-1-ethanesulfonic acid sodium salt, N-(2-Hydroxyethyl)piperazine-N′-(2-ethanesulfonic acid) sodium salt	C8H17N2NaO4S	260.29	75277-39-3	2781697
56, 66	56 (E8)	0.2% w/v	D-Sorbitol	D-Glucitol	C6H14O6	182.17	50-70-4	2000615		1721899	LZ4290000
56, 66	56 (E8)	0.2% w/v	Glycerol	1,2,3-Propanetriol, Glycerin	HOCH2CH(OH)CH2OH	92.09	56-81-5	2002895		635685	MA8050000
32, 56, 85	56 (E8)	0.2% w/v	Glycine	Aminoacetic acid, Aminoethanoic acid	NH2CH2COOH	75.07	56-40-6	2002722		635782	MB7600000
56, 68	56 (E8)	0.2% w/v	myo-Inositol	1,2,3,5/4,6-Hexahydroxycyclohexane, i-Inositol, meso-Inositol	C6H12O6	180.16	87-89-8	2017812		1907329	NM7520800
56, 57	56 (E8)	0.2% w/v	Sarcosine	N-Methylglycine	CH3NHCH2COOH	89.09	107-97-1	2035386		1699442	VQ2897000
Buffer	56 (E8)	0.02 M	HEPES sodium pH 6.8	4-(2-Hydroxyethyl)piperazine-1-ethanesulfonic acid sodium salt, N-(2-Hydroxyethyl)piperazine-N′-(2-ethanesulfonic acid) sodium salt	C8H17N2NaO4S	260.29	75277-39-3	2781697
57, 60, 88	57 (E9)	0.2% w/v	1,4-Diaminobutane	Putrescine, 1,4-Butanediamine, Tetramethylenediamine	NH2(CH2)4NH2	88.15	110-60-1	2037823		605282	EJ6800000
45, 57, 60, 88	57 (E9)	0.2% w/v	Cystamine dihydrochloride	2,2'-Diaminodiethyl disulfide dihydrochloride, 2,2'-Dithiobis(ethylamine) dihydrochloride, Decarboxycystine dihydrochloride	NH2CH2CH2SSCH2CH2NH2 · 2HCl	225.2	56-17-7	2002607		3616850	KR7260000
57, 59	57 (E9)	0.2% w/v	Diloxanide furoate	Furamide, 2,2-Dichloro-N-(4-hydroxyphenyl)-N-methylacetamide 2-furoic acid ester	C14H11Cl2NO4	328.15	3736-81-0				LV1821800
56, 57	57 (E9)	0.2% w/v	Sarcosine	N-Methylglycine	CH3NHCH2COOH	89.09	107-97-1	2035386		1699442	VQ2897000
45, 57, 58, 59, 88	57 (E9)	0.2% w/v	Spermine	N,N'-Bis(3-aminopropyl)-1,4-diaminobutane, Gerontine, Musculamine, Neuridine	NH2(CH2)3NH(CH2)4NH(CH2)3NH2	202.34	71-44-3	2007542		1750791	EJ7175000
Buffer	57 (E9)	0.02 M	HEPES sodium pH 6.8	4-(2-Hydroxyethyl)piperazine-1-ethanesulfonic acid sodium salt, N-(2-Hydroxyethyl)piperazine-N′-(2-ethanesulfonic acid) sodium salt	C8H17N2NaO4S	260.29	75277-39-3	2781697
23, 45, 58, 59	58 (E10)	0.25% w/v	1,2-Diaminocyclohexane sulfate	1,2-Cyclohexanediamine Sulfate	C6H14N2.H2SO4	212.27	65433-80-9
58, 60, 88	58 (E10)	0.25% w/v	1,8-Diaminooctane	1,8-Octanediamine, Octamethylenediamine	NH2(CH2)8NH2	144.26	373-44-4	2067643		1735426	RG8841500
58, 60, 88	58 (E10)	0.25% w/v	Cadaverine	1,5-Diaminopentane, 1,5-Pentanediamine, Pentamethylenediamine	NH2(CH2)5NH2	102.18	462-94-2	2073290		1697256	SA0200000
45, 57, 58, 59, 88	58 (E10)	0.25% w/v	Spermine	N,N'-Bis(3-aminopropyl)-1,4-diaminobutane, Gerontine, Musculamine, Neuridine	NH2(CH2)3NH(CH2)4NH(CH2)3NH2	202.34	71-44-3	2007542		1750791	EJ7175000
Buffer	58 (E10)	0.02 M	HEPES sodium pH 6.8	4-(2-Hydroxyethyl)piperazine-1-ethanesulfonic acid sodium salt, N-(2-Hydroxyethyl)piperazine-N′-(2-ethanesulfonic acid) sodium salt	C8H17N2NaO4S	260.29	75277-39-3	2781697
23, 45, 58, 59	59 (E11)	0.2% w/v	1,2-Diaminocyclohexane sulfate	1,2-Cyclohexanediamine sulfate	C6H14N2.H2SO4	212.27	65433-80-9
57, 59	59 (E11)	0.2% w/v	Diloxanide furoate	Furamide, 2,2-Dichloro-N-(4-hydroxyphenyl)-N-methylacetamide 2-furoic acid ester	C14H11Cl2NO4	328.15	3736-81-0				LV1821800
59, 72	59 (E11)	0.2% w/v	Fumaric acid		HOOCCH=CHCOOH	116.07	110-17-8	2037430		605763	LS9625000
45, 57, 58, 59, 88	59 (E11)	0.2% w/v	Spermine	N,N'-Bis(3-aminopropyl)-1,4-diaminobutane, Gerontine, Musculamine, Neuridine	NH2(CH2)3NH(CH2)4NH(CH2)3NH2	202.34	71-44-3	2007542		1750791	EJ7175000
2, 12, 22, 59	59 (E11)	0.2% w/v	Sulfaguanidine	4-Amino-N-(aminoiminomethyl)benzenesulfonamide or 4-Amino-N-guanylbenzenesulfonamide	C7H10N4O2S	214.24	57-67-0	2003459		2695326	WO8575000
Buffer	59 (E11)	0.02 M	HEPES sodium pH 6.8	4-(2-Hydroxyethyl)piperazine-1-ethanesulfonic acid sodium salt, N-(2-Hydroxyethyl)piperazine-N′-(2-ethanesulfonic acid) sodium salt	C8H17N2NaO4S	260.29	75277-39-3	2781697
57, 60, 88	60 (E12)	0.2% w/v	1,4-Diaminobutane	Putrescine, 1,4-Butanediamine, Tetramethylenediamine	NH2(CH2)4NH2	88.15	110-60-1	2037823		605282	EJ6800000
58, 60, 88	60 (E12)	0.2% w/v	1,8-Diaminooctane	1,8-Octanediamine, Octamethylenediamine	NH2(CH2)8NH2	144.26	373-44-4	2067643		1735426	RG8841500
58, 60, 88	60 (E12)	0.2% w/v	Cadaverine	1,5-Diaminopentane, 1,5-Pentanediamine, Pentamethylenediamine	NH2(CH2)5NH2	102.18	462-94-2	2073290		1697256	SA0200000
45, 57, 60, 88	60 (E12)	0.2% w/v	Cystamine dihydrochloride	2,2'-Diaminodiethyl disulfide dihydrochloride, 2,2'-Dithiobis(ethylamine) dihydrochloride, Decarboxycystine dihydrochloride	NH2CH2CH2SSCH2CH2NH2 · 2HCl	225.2	56-17-7	2002607		3616850	KR7260000
60, 88	60 (E12)	0.2% w/v	Spermidine	1,8-Diamino-4-azaoctane, N-(3-Aminopropyl)-1,4-diaminobutane	NH2(CH2)3NH(CH2)4NH2	145.25	124-20-9	2046890		1698591	EJ7000000
Buffer	60 (E12)	0.02 M	HEPES sodium pH 6.8	4-(2-Hydroxyethyl)piperazine-1-ethanesulfonic acid sodium salt, N-(2-Hydroxyethyl)piperazine-N′-(2-ethanesulfonic acid) sodium salt	C8H17N2NaO4S	260.29	75277-39-3	2781697
23, 61	61 (F1)	0.25% w/v	Methylenediphosphonic acid	MDP, Medronic acid	CH2[P(O)(OH)2]2	176	1984-15-2	2178510		1708494
61, 62, 90	61 (F1)	0.25% w/v	Phytic acid sodium salt hydrate	myo-Inositol hexakis(dihydrogen phosphate), Inositol hexaphosphoric acid	C6H18O24P6 · xNa+ · yH2O	660.04
49, 61	61 (F1)	0.25% w/v	Sodium pyrophosphate tetrabasic decahydrate	Pyrophosphate inorganic, Sodium diphosphate tetrabasic, Tetrasodium pyrophosphate	Na4P2O7 · 10H2O	446.06	13472-36-1	2317671
61	61 (F1)	0.25% w/v	Sodium triphosphate pentabasic	Pentasodium tripolyphosphate, Sodium tripolyphosphate pentabasic	Na5P3O10	367.86	7758-29-4	2318387			YK4570000
Buffer	61 (F1)	0.02 M	HEPES sodium	4-(2-Hydroxyethyl)piperazine-1-ethanesulfonic acid sodium salt, N-(2-Hydroxyethyl)piperazine-N′-(2-ethanesulfonic acid) sodium salt	C8H17N2NaO4S	260.29	75277-39-3	2781697
24, 62, 90	62 (F2)	0.2% w/v	D-Fructose 1,6-diphosphate trisodium salt octahydrate	D-Fructose 1,6-diphosphate trisodium salt, FDP-Na3H	C6H11Na3O12P2 · 8H2O	550.18	38099-82-0	2537780		3837985
62	62 (F2)	0.2% w/v	Glycerol phosphate disodium salt hydrate	Glycerophosphate disodium salt hydrate	C3H7Na2O6P · xH2O	216.04	154804-51-0
24, 62, 90	62 (F2)	0.2% w/v	L-O-Phosphoserine	O-Phospho-L-serine, L-2-Amino-3-hydroxypropanoic acid 3-phosphate, L-Serine O-phosphate, L-SOP	(HO)2P(O)OCH2CH(NH2)CO2H	185.07	407-41-0	2069860		1726826
24, 62, 90	62 (F2)	0.2% w/v	O-Phospho-L-tyrosine	L-3-(4-Hydroxyphenyl)alanine 4′-phosphate, L-Tyrosine-O-phosphate	C9H12NO6P	261.17	21820-51-9			3150815
61, 62, 90	62 (F2)	0.2% w/v	Phytic acid sodium salt hydrate	myo-Inositol hexakis(dihydrogen phosphate), Inositol hexaphosphoric acid	C6H18O24P6 · xNa+ · yH2O	660.04
Buffer	62 (F2)	0.02 M	HEPES sodium pH 6.8	4-(2-Hydroxyethyl)piperazine-1-ethanesulfonic acid sodium salt, N-(2-Hydroxyethyl)piperazine-N′-(2-ethanesulfonic acid) sodium salt	C8H17N2NaO4S	260.29	75277-39-3	2781697
63, 71, 89	63 (F3)	0.16% w/v	4-Aminobutyric acid	4-Aminobutanoic acid, GABA, Piperidic acid, Piperidinic acid	NH2(CH2)3COOH	103.12	56-12-2	2002586		906818	ES6300000
63, 69, 89	63 (F3)	0.16% w/v	6-Aminohexanoic acid	6-Aminocaproic acid, EACA	H2N(CH2)5CO2H	131.17	60-32-2	2004693		906872	MO6300000
32. 63, 85	63 (F3)	0.16% w/v	L-(+)-Lysine	(S)-2,6-Diaminocaproic acid	H2N(CH2)4CH(NH2)CO2H	146.19	56-87-1	2002942		1722531	OL5540000
25, 63	63 (F3)	0.16% w/v	L-Ornithine hydrochloride	(S)-(+)-2,5-Diaminopentanoic acid hydrochloride, (S)-2,5-Diaminopentanoic acid monohydrochloride, L-Ornithine hydrochloride	NH2(CH2)3CH(CO2H)(NH2) · HCl	168.62	3184-13-2	2216786		3625847	RM2985000
44, 63, 64	63 (F3)	0.16% w/v	Taurine	2-Aminoethanesulfonic acid	NH2CH2CH2SO3H	125.15	107-35-7	2034838		1751215	WX0175000
63, 70, 89	63 (F3)	0.16% w/v	β-Alanine	3-Aminopropionic acid	NH2CH2CH2COOH	89.09	107-95-9	2035365		906793
Buffer	63 (F3)	0.02 M	HEPES sodium pH 6.8	4-(2-Hydroxyethyl)piperazine-1-ethanesulfonic acid sodium salt, N-(2-Hydroxyethyl)piperazine-N′-(2-ethanesulfonic acid) sodium salt	C8H17N2NaO4S	260.29	75277-39-3	2781697
32, 64, 85	64 (F4)	0.2% w/v	L-Arginine	(S)-2-Amino-5-guanidinopentanoic acid	H2NC(=NH)NH(CH2)3CH(NH2)CO2H	174.2	74-79-3	2008111		1725413	CF1934200
64, 95	64 (F4)	0.2% w/v	L-Canavanine	L-α-Amino-γ-(guanidinooxy)-n-butyric acid	C5H12N4O3	176.17	543-38-4				ES7002000
25, 64, 95	64 (F4)	0.2% w/v	L-Carnitine hydrochloride	(−)-β-Hydroxy-γ-(trimethylammonio)butyrate, Vitamin BT	(CH3)3N+CH2CH(OH)CH2CO2H · Cl-	197.66	6645-46-1				BP2979100
15, 64	64 (F4)	0.2% w/v	L-Citrulline	(S)-2-Amino-5-ureidopentanoic acid, L-2-Amino-5-ureidovaleric acid	C6H13N3O3	175.19	372-75-8	2067596		1725416
44, 63, 64	64 (F4)	0.2% w/v	Taurine	2-Aminoethanesulfonic acid	NH2CH2CH2SO3H	125.15	107-35-7	2034838		1751215	WX0175000
Buffer	64 (F4)	0.02 M	HEPES sodium pH 6.8	4-(2-Hydroxyethyl)piperazine-1-ethanesulfonic acid sodium salt, N-(2-Hydroxyethyl)piperazine-N′-(2-ethanesulfonic acid) sodium salt	C8H17N2NaO4S	260.29	75277-39-3	2781697
65, 66	65 (F5)	0.2% w/v	1,2,3-Heptanetriol		CH3(CH2)3CH(OH)CH(OH)CH2OH	148.2	103404-57-5			1737083
65	65 (F5)	0.2% w/v	1,3-Propanediol	1,3-Dihydroxypropane, Trimethylene glycol	HO(CH2)3OH	76.09	504-63-2	2079973		969155	TY2010000
65, 68	65 (F5)	0.2% w/v	1,4-Butanediol	1,4-Butylene glycol, Tetramethylene glycol	HO(CH2)4OH	90.12	110-63-4	2037865		1633445	EK0525000
65. 68	65 (F5)	0.2% w/v	1,6-Hexanediol	Hexamethylene glycol	HO(CH2)6OH	118.17	629-11-8	2110740		1633461	MO2100000
65, 67	65 (F5)	0.2% w/v	Resorcinol	1,3-Benzenediol	C6H4-1,3-(OH)2	110.11	108-46-3	2035852		906905	VG9625000
Buffer	65 (F5)	0.02 M	HEPES sodium pH 6.8	4-(2-Hydroxyethyl)piperazine-1-ethanesulfonic acid sodium salt, N-(2-Hydroxyethyl)piperazine-N′-(2-ethanesulfonic acid) sodium salt	C8H17N2NaO4S	260.29	75277-39-3	2781697
66	66 (F6)	0.2% w/v	(±)-2-Methyl-2,4-pentanediol	MPD, Hexylene glycol	CH3CH(OH)CH2C(CH3)2OH	118.17	107-41-5	2034890		1098298	SA0810000
65, 66	66 (F6)	0.2% w/v	1,2,3-Heptanetriol		CH3(CH2)3CH(OH)CH(OH)CH2OH	148.2	103404-57-5			1737083
66, 68	66 (F6)	0.2% w/v	Diethylenetriaminepentakis(methylphosphonic acid)		C9H28N3O15P5	573.2	15827-60-8			2068968
56, 66	66 (F6)	0.2% w/v	D-Sorbitol	D-Glucitol	C6H14O6	182.17	50-70-4	2000615		1721899	LZ4290000
56. 66	66 (F6)	0.2% w/v	Glycerol	1,2,3-Propanetriol, Glycerin	HOCH2CH(OH)CH2OH	92.09	56-81-5	2002895		635685	MA8050000
Buffer	66 (F6)	0.02 M	HEPES sodium pH 6.8	4-(2-Hydroxyethyl)piperazine-1-ethanesulfonic acid sodium salt, N-(2-Hydroxyethyl)piperazine-N′-(2-ethanesulfonic acid) sodium salt	C8H17N2NaO4S	260.29	75277-39-3	2781697
67, 81, 95	67 (F7)	0.2% w/v	Barbituric acid	2,4,6-Trihydroxypyrimidine, Malonylurea	C4H4N2O3	128.09	67-52-7	2006580		120502	CP8000000
44, 67	67 (F7)	0.2% w/v	Betaine anhydrous	(Carboxymethyl)trimethylammonium inner salt, Oxyneurine	(CH3)3N+CH2COO-	117.15	107-43-7	2034906		3537113	DS5900000
67, 68	67 (F7)	0.2% w/v	Phloroglucinol	1,3,5-Trihydroxybenzene	C6H6O3	126.11	108-73-6	2036112		1341907	SY1050000
65, 67	67 (F7)	0.2% w/v	Resorcinol	1,3-Benzenediol	C6H4-1,3-(OH)2	110.11	108-46-3	2035852		906905	VG9625000
36, 67	67 (F7)	0.2% w/v	Tetrahydroxy-1,4-benzoquinone hydrate	Tetrahydroxy-1,4-benzoquinone	C6H4O6 · xH2O	172.09	123334-16-7
Buffer	67 (F7)	0.02 M	HEPES sodium pH 6.8	4-(2-Hydroxyethyl)piperazine-1-ethanesulfonic acid sodium salt, N-(2-Hydroxyethyl)piperazine-N′-(2-ethanesulfonic acid) sodium salt	C8H17N2NaO4S	260.29	75277-39-3	2781697
65, 68	68 (F8)	0.2% w/v	1,4-Butanediol	1,4-Butylene glycol, Tetramethylene glycol	HO(CH2)4OH	90.12	110-63-4	2037865		1633445	EK0525000
65. 68	68 (F8)	0.2% w/v	1,6-Hexanediol	Hexamethylene glycol	HO(CH2)6OH	118.17	629-11-8	2110740		1633461	MO2100000
66. 68	68 (F8)	0.2% w/v	Diethylenetriaminepentakis(methylphosphonic acid)		C9H28N3O15P5	573.2	15827-60-8			2068968
56, 68	68 (F8)	0.2% w/v	myo-Inositol	1,2,3,5/4,6-Hexahydroxycyclohexane, i-Inositol, meso-Inositol	C6H12O6	180.16	87-89-8	2017812		1907329	NM7520800
67, 68	68 (F8)	0.2% w/v	Phloroglucinol	1,3,5-Trihydroxybenzene	C6H6O3	126.11	108-73-6	2036112		1341907	SY1050000
Buffer	68 (F8)	0.02 M	HEPES sodium pH 6.8	4-(2-Hydroxyethyl)piperazine-1-ethanesulfonic acid sodium salt, N-(2-Hydroxyethyl)piperazine-N′-(2-ethanesulfonic acid) sodium salt	C8H17N2NaO4S	260.29	75277-39-3	2781697
63, 69, 89	69 (F9)	0.2% w/v	6-Aminohexanoic acid	6-Aminocaproic acid, EACA	H2N(CH2)5CO2H	131.17	60-32-2	2004693		906872	MO6300000
25, 40, 69, 87	69 (F9)	0.2% w/v	Benzamidine hydrochloride		C6H5C(=NH)NH2 · HCl	156.61	1670-14-0	2167954		3594959	CV6260000
13, 69	69 (F9)	0.2% w/v	Congo Red		C32H22N6Na2O6S2	696.66	573-58-0	2093584		3894858	QK1400000
2, 49, 69	69 (F9)	0.2% w/v	Nicotinamide	Niacinamide, Nicotinic acid amide, Pyridine-3-carboxylic acid amide, Vitamin PP, Vitamin B3	C6H6N2O	122.12	98-92-0	2027134		383619	QS3675000
40, 69	69 (F9)	0.2% w/v	Salicin	2-(Hydroxymethyl)phenyl-β-D-glucopyranoside	C13H18O7	286.28	138-52-3	2053316		89593	LZ5901700
Buffer	69 (F9)	0.02 M	HEPES sodium pH 6.8	4-(2-Hydroxyethyl)piperazine-1-ethanesulfonic acid sodium salt, N-(2-Hydroxyethyl)piperazine-N′-(2-ethanesulfonic acid) sodium salt	C8H17N2NaO4S	260.29	75277-39-3	2781697
13, 70	70 (F10)	0.2% w/v	Anthrone	9(10H)-Anthracenone	C14H10O	194.23	90-44-8	2019940		1910173	CB8925500
2, 12, 70, 95	70 (F10)	0.2% w/v	Benzidine	4,4'-Diaminobiphenyl	C12H12N2	184.24	92-87-5	2021991		742770	DC9625000
13, 36, 70	70 (F10)	0.2% w/v	N-(2-acetamido)-2-aminoethanesulfonic acid	ACES, N-(Carbamoylmethyl)-2-aminoethanesulfonic acid, N-(Carbamoylmethyl)taurine	H2NCOCH2NHCH2CH2SO3H	182.2	7365-82-4	2309084		2253770
22, 70	70 (F10)	0.2% w/v	Phenylurea	Phenylcarbamide	C7H8N2O	136.15	64-10-8	2005765		1934615	YU0650000
63, 70, 89	70 (F10)	0.2% w/v	β-Alanine	3-Aminopropionic acid	NH2CH2CH2COOH	89.09	107-95-9	2035365		906793
Buffer	70 (F10)	0.02 M	HEPES sodium pH 6.8	4-(2-Hydroxyethyl)piperazine-1-ethanesulfonic acid sodium salt, N-(2-Hydroxyethyl)piperazine-N′-(2-ethanesulfonic acid) sodium salt	C8H17N2NaO4S	260.29	75277-39-3	2781697
8, 71	71 (F11)	0.25% w/v	1-Pentanesulfonic acid sodium salt monohydrate	Sodium 1-pentanesulfonate monohydrate	CH3(CH2)4SO3Na · H2O	192.21	207605-40-1	2452084		3725147
63, 71, 89	71 (F11)	0.25% w/v	4-Aminobutyric acid	4-Aminobutanoic acid, GABA, Piperidic acid, Piperidinic acid	NH2(CH2)3COOH	103.12	56-12-2	2002586		906818	ES6300000
49, 71	71 (F11)	0.25% w/v	Cytosine	4-Amino-2-hydroxypyrimidine	C4H5N3O	111.1	71-30-7	2007495		2637	UW7350150
8, 21, 71	71 (F11)	0.25% w/v	Salicylamide	2-Hydroxybenzamide	2-(HO)C6H4CONH2	137.14	65-45-2	2006093		742439	VN6475000
Buffer	71 (F11)	0.02 M	HEPES sodium pH 6.8	4-(2-Hydroxyethyl)piperazine-1-ethanesulfonic acid sodium salt, N-(2-Hydroxyethyl)piperazine-N′-(2-ethanesulfonic acid) sodium salt	C8H17N2NaO4S	260.29	75277-39-3	2781697
72, 73, 91	72 (F12)	0.11% w/v	Dodecanedioic acid	Decane-1,10-dicarboxylic acid	HOOC(CH2)10COOH	230.3	693-23-2	2117463		1782580
59, 72	72 (F12)	0.11% w/v	Fumaric acid		HOOCCH=CHCOOH	116.07	110-17-8	2037430		605763	LS9625000
72, 78, 82, 91	72 (F12)	0.11% w/v	Glutaric acid		HOOC(CH2)3COOH	132.11	110-94-1	2038172		1209725	MA3740000
72, 76, 91	72 (F12)	0.11% w/v	Hexadecanedioic acid	Thapsic acid	HOOC(CH2)14COOH	286.41	505-54-4	2080135		1792831
72	72 (F12)	0.11% w/v	Maleic acid	cis-Butenedioic acid, Toxilic acid	HO2CCH=CHCO2H	116.07	110-16-7	2037425		605762	OM9625000
72, 76, 89	72 (F12)	0.11% w/v	Oxamic acid	Aminooxoacetic acid, Oxalic acid monoamide	NH2COCO2H	89.05	471-47-6	2074430		1743294
35, 72, 78, 91	72 (F12)	0.11% w/v	Pimelic acid	Heptanedioic acid	HO2C(CH2)5CO2H	160.17	111-16-0	2038408		1210024	TK3677000
72, 76, 78, 91	72 (F12)	0.11% w/v	Sebacic acid	Decanedioic acid	HO2C(CH2)8CO2H	202.25	111-20-6	2038455		1210591	VS0875000
72, 73, 76, 91	72 (F12)	0.11% w/v	Suberic acid	Octanedioic acid	HOOC(CH2)6COOH	174.19	505-48-6	2080109		1210161
Buffer	72 (F12)	0.02 M	HEPES sodium pH 6.8	4-(2-Hydroxyethyl)piperazine-1-ethanesulfonic acid sodium salt, N-(2-Hydroxyethyl)piperazine-N′-(2-ethanesulfonic acid) sodium salt	C8H17N2NaO4S	260.29	75277-39-3	2781697
5, 14, 16, 37, 47, 73, 94	73 (G1)	0.16% w/v	5-Sulfosalicylic acid dihydrate	2-Hydroxy-5-sulfobenzoic acid	HO3SC6H3-2-(OH)CO2H·2H2O	254.21	5965-83-3	2025556		650741
72, 73, 91	73 (G1)	0.16% w/v	Dodecanedioic acid	Decane-1,10-dicarboxylic acid	HOOC(CH2)10COOH	230.3	693-23-2	2117463		1782580
73, 80	73 (G1)	0.16% w/v	Hippuric acid	N-Benzoylglycine, Benzoylaminoacetic acid	C6H5CONHCH2COOH	179.17	495-69-2	2078063		1073987	MR8150000
11, 35, 73, 75, 78, 87, 95	73 (G1)	0.16% w/v	Mellitic acid	Benzenehexacarboxylic acid	C12H6O12	342.17	517-60-2	2082436		2228443
73, 80	73 (G1)	0.16% w/v	Oxalacetic acid	2-Oxosuccinic acid, Oxobutanedioic acid	HO2CCH2COCO2H	132.07	328-42-7	2063298		1705475
72, 73, 76, 91	73 (G1)	0.16% w/v	Suberic acid	Octanedioic acid	HOOC(CH2)6COOH	174.19	505-48-6	2080109		1210161
Buffer	73 (G1)	0.02 M	HEPES sodium pH 6.8	4-(2-Hydroxyethyl)piperazine-1-ethanesulfonic acid sodium salt, N-(2-Hydroxyethyl)piperazine-N′-(2-ethanesulfonic acid) sodium salt	C8H17N2NaO4S	260.29	75277-39-3	2781697
19, 74, 75	74 (G2)	0.2% w/v	2,2'-Thiodiglycolic acid	2,2′-Thiodiacetic acid, 2,2′-Thio-bis(acetic acid), Dicarboxydimethyl sulfide	S(CH2COOH)2	150.15	123-93-3	2046639		1764392	AJ6475000
74	74 (G2)	0.2% w/v	Adipic acid	Hexanedioic acid	HOOC(CH2)4COOH	146.14	124-04-9	2046733		1209788	AU8400000
74, 77	74 (G2)	0.2% w/v	Benzoic acid		C6H5COOH	122.12	65-85-0	2006182		636131	DG0875000
74, 78	74 (G2)	0.2% w/v	Oxalic acid anhydrous		HO2CCO2H	90.03	144-62-7	2056343		385686	RO2450000
74, 81, 94	74 (G2)	0.2% w/v	Terephthalic acid	Benzene-1,4-dicarboxylic acid	C6H4-1,4-(CO2H)2	166.13	100-21-0	2028300		1909333	WZ0875000
Buffer	74 (G2)	0.02 M	HEPES sodium pH 6.8	4-(2-Hydroxyethyl)piperazine-1-ethanesulfonic acid sodium salt, N-(2-Hydroxyethyl)piperazine-N′-(2-ethanesulfonic acid) sodium salt	C8H17N2NaO4S	260.29	75277-39-3	2781697
19, 74, 75	75 (G3)	0.25% w/v	2,2'-Thiodiglycolic acid	2,2′-Thiodiacetic acid, 2,2′-Thio-bis(acetic acid), Dicarboxydimethyl sulfide	S(CH2COOH)2	150.15	123-93-3	2046639		1764392	AJ6475000
17, 35, 75, 79, 91	75 (G3)	0.25% w/v	Azelaic acid	Nonanedioic acid	HO2C(CH2)7CO2H	188.22	123-99-9	2046691		1101094	CM1980000
11, 35, 73, 75, 78, 87, 95	75 (G3)	0.25% w/v	Mellitic acid	Benzenehexacarboxylic acid	C12H6O12	342.17	517-60-2	2082436		2228443
75, 82	75 (G3)	0.25% w/v	trans-Aconitic acid	trans-Propene-1,2,3-tricarboxylic acid	HO2CCH2C(CO2H)=CHCO2H	174.11	4023-65-8	2236886		1725830
Buffer	75 (G3)	0.02 M	HEPES sodium pH 6.8	4-(2-Hydroxyethyl)piperazine-1-ethanesulfonic acid sodium salt, N-(2-Hydroxyethyl)piperazine-N′-(2-ethanesulfonic acid) sodium salt	C8H17N2NaO4S	260.29	75277-39-3	2781697
43, 76, 81	76 (G4)	0.16% w/v	3-Indolebutyric Acid	4-(3-Indolyl)butanoic acid, 4-(3-Indolyl)butyric acid, IBA	C12H13NO2	203.24	133-32-4	2051015		171120	NL5250001
72, 76, 91	76 (G4)	0.16% w/v	Hexadecanedioic acid	Thapsic acid	HOOC(CH2)14COOH	286.41	505-54-4	2080135		1792831
72, 76, 89	76 (G4)	0.16% w/v	Oxamic acid	Aminooxoacetic acid, Oxalic acid monoamide	NH2COCO2H	89.05	471-47-6	2074430		1743294
2, 35, 76, 93	76 (G4)	0.16% w/v	Pyromellitic acid	Benzene-1,2,4,5-tetracarboxylic acid	C10H6O8	254.15	89-05-4	2018795		1887659	DB9275000
72, 76, 78, 91	76 (G4)	0.16% w/v	Sebacic acid	Decanedioic acid	HO2C(CH2)8CO2H	202.25	111-20-6	2038455		1210591	VS0875000
72, 73, 76, 91	76 (G4)	0.16% w/v	Suberic acid	Octanedioic acid	HOOC(CH2)6COOH	174.19	505-48-6	2080109		1210161
Buffer	76 (G4)	0.02 M	HEPES sodium	4-(2-Hydroxyethyl)piperazine-1-ethanesulfonic acid sodium salt, N-(2-Hydroxyethyl)piperazine-N′-(2-ethanesulfonic acid) sodium salt	C8H17N2NaO4S	260.29	75277-39-3	2781697
14, 37, 77, 91	77 (G5)	0.25% w/v	1,3,5-Pentanetricarboxylic Acid		C8H12O6	204.18	6940-58-5
77, 81	77 (G5)	0.25% w/v	4-Hydroxyphenylacetic acid		HOC6H4CH2CO2H	152.15	156-38-7	2058513		1448766	AI2680000
74, 77	77 (G5)	0.25% w/v	Benzoic acid		C6H5COOH	122.12	65-85-0	2006182		636131	DG0875000
22, 77	77 (G5)	0.25% w/v	Poly(3-hydroxybutyric acid)	(R)-3-Hydroxybutyric acid polymerized, Biopol, PHB	[COCH2CH(CH3)O]n		29435-48-1	2109096
Buffer	77 (G5)	0.02 M	HEPES sodium pH 6.8	4-(2-Hydroxyethyl)piperazine-1-ethanesulfonic acid sodium salt, N-(2-Hydroxyethyl)piperazine-N′-(2-ethanesulfonic acid) sodium salt	C8H17N2NaO4S	260.29	75277-39-3	2781697
72, 78, 82, 91	78 (G6)	0.16% w/v	Glutaric acid		HOOC(CH2)3COOH	132.11	110-94-1	2038172		1209725	MA3740000
11, 35, 73, 75, 78, 87, 95	78 (G6)	0.16% w/v	Mellitic acid	Benzenehexacarboxylic acid	C12H6O12	342.17	517-60-2	2082436		2228443
74, 78	78 (G6)	0.16% w/v	Oxalic acid anhydrous		HO2CCO2H	90.03	144-62-7	2056343		385686	RO2450000
35, 72, 78, 91	78 (G6)	0.16% w/v	Pimelic acid	Heptanedioic acid	HO2C(CH2)5CO2H	160.17	111-16-0	2038408		1210024	TK3677000
72, 76, 78, 91	78 (G6)	0.16% w/v	Sebacic acid	Decanedioic acid	HO2C(CH2)8CO2H	202.25	111-20-6	2038455		1210591	VS0875000
17, 35, 78, 93	78 (G6)	0.16% w/v	trans-Cinnamic acid	trans-3-Phenylacrylic acid	C9H8O2	148.16	140-10-3	2053981		1905952	GD7850000
Buffer	78 (G6)	0.02 M	HEPES sodium pH 6.8	4-(2-Hydroxyethyl)piperazine-1-ethanesulfonic acid sodium salt, N-(2-Hydroxyethyl)piperazine-N′-(2-ethanesulfonic acid) sodium salt	C8H17N2NaO4S	260.29	75277-39-3	2781697
4, 47, 79, 87	79 (G7)	0.2% w/v	4-Aminobenzoic acid	PABA, Vitamin Bx, Vitamin H1	H2NC6H4CO2H	137.14	150-13-0	2057530		471605	DG1400000
17, 35, 75, 79, 91	79 (G7)	0.2% w/v	Azelaic acid	Nonanedioic acid	HO2C(CH2)7CO2H	188.22	123-99-9	2046691		1101094	CM1980000
37, 79	79 (G7)	0.2% w/v	o-Sulfobenzoic acid monoammonium salt	2-Sulfobenzoic Acid Monoammonium Salt	C7H9NO5S	219.22	6939-89-5
22, 79, 94	79 (G7)	0.2% w/v	p-Coumaric acid	trans-p-Coumaric Acid, trans-4-Hydroxycinnamic acid	C9H8O3	164.16	501-98-4	2310000		2207383	GD9095000
37, 79	79 (G7)	0.2% w/v	Sodium 4-aminosalicylate dihydrate	4-Amino-2-hydroxybenzoic acid sodium salt, 4-Amino-salicylic acid sodium salt	C7H6NNaO3 · 2H2O	211.15	6018-19-5	2050912
Buffer	79 (G7)	0.02 M	HEPES sodium pH 6.8	4-(2-Hydroxyethyl)piperazine-1-ethanesulfonic acid sodium salt, N-(2-Hydroxyethyl)piperazine-N′-(2-ethanesulfonic acid) sodium salt	C8H17N2NaO4S	260.29	75277-39-3	2781697
16, 80, 94	80 (G8)	0.16% w/v	3-Aminobenzenesulfonic acid	Metanilic acid	C6H7NO3S	173.19	121-47-1	2044736		473264	OY2300000
20, 80	80 (G8)	0.16% w/v	3-Aminobenzoic acid		H2NC6H4CO2H	137.14	99-05-8	2027244		471603	DG1225000
73, 80	80 (G8)	0.16% w/v	Hippuric acid	N-Benzoylglycine, Benzoylaminoacetic acid	C6H5CONHCH2COOH	179.17	495-69-2	2078063		1073987	MR8150000
73, 80	80 (G8)	0.16% w/v	Oxalacetic acid	2-Oxosuccinic acid, Oxobutanedioic acid	HO2CCH2COCO2H	132.07	328-42-7	2063298		1705475
4, 20, 80, 93	80 (G8)	0.16% w/v	Salicylic acid	2-Hydroxybenzoic acid	2-(HO)C6H4CO2H	138.12	69-72-7	2007123		774890	VO0525000
4, 14, 80, 89	80 (G8)	0.16% w/v	Trimesic acid	Benzene-1,3,5-tricarboxylic acid	C6H3(CO2H)3	210.14	554-95-0	2090777		2053080
Buffer	80 (G8)	0.02 M	HEPES sodium pH 6.8	4-(2-Hydroxyethyl)piperazine-1-ethanesulfonic acid sodium salt, N-(2-Hydroxyethyl)piperazine-N′-(2-ethanesulfonic acid) sodium salt	C8H17N2NaO4S	260.29	75277-39-3	2781697
18, 81	81 (G9)	0.2% w/v	2-Aminobenzenesulfonic acid	Aniline-2-sulfonic acid, o-Sulfanilic acid, Orthanilic acid	H2NC6H4SO3H	173.19	88-21-1	2018109		1309204	DB4727700
43, 76, 81	81 (G9)	0.2% w/v	3-Indolebutyric acid	4-(3-Indolyl)butanoic acid, 4-(3-Indolyl)butyric acid, IBA	C12H13NO2	203.24	133-32-4	2051015		171120	NL5250002
77, 81	81 (G9)	0.2% w/v	4-Hydroxyphenylacetic acid		HOC6H4CH2CO2H	152.15	156-38-7	2058513		1448766	AI2680000
67, 81, 95	81 (G9)	0.2% w/v	Barbituric acid	2,4,6-Trihydroxypyrimidine, Malonylurea	C4H4N2O3	128.09	67-52-7	2006580		120502	CP8000000
74, 81, 94	81 (G9)	0.2% w/v	Terephthalic acid	Benzene-1,4-dicarboxylic acid	C6H4-1,4-(CO2H)2	166.13	100-21-0	2028300		1909333	WZ0875000
Buffer	81 (G9)	0.02 M	HEPES sodium pH 6.8	4-(2-Hydroxyethyl)piperazine-1-ethanesulfonic acid sodium salt, N-(2-Hydroxyethyl)piperazine-N′-(2-ethanesulfonic acid) sodium salt	C8H17N2NaO4S	260.29	75277-39-3	2781697
19, 23, 82	82 (G10)	0.2% w/v	1,4-Cyclohexanedicarboxylic acid	1,4-CHDA-HP	C8H12O4	172.18	1076-97-7				GU9060000
1, 11, 82, 93	82 (G10)	0.2% w/v	2,5-Pyridinedicarboxylic acid	Isocinchomeronic acid	C7H5NO4	167.12	100-26-5	2028342		131697
72, 78, 82, 91	82 (G10)	0.2% w/v	Glutaric acid		HOOC(CH2)3COOH	132.11	110-94-1	2038172		1209725	MA3740000
43, 82, 93	82 (G10)	0.2% w/v	trans-1,2-Cyclohexanedicarboxylic acid	rans-Cyclohexane-1,2-dicarboxylic acid, rans-Hexahydrophthalic acid	C6H10(CO2H)2	172.18	2305-32-0	2189758		3200609
75, 82	82 (G10)	0.2% w/v	trans-Aconitic acid	trans-Propene-1,2,3-tricarboxylic acid	HO2CCH2C(CO2H)=CHCO2H	174.11	4023-65-8	2236886		1725830
Buffer	82 (G10)	0.02 M	HEPES sodium pH 6.8	4-(2-Hydroxyethyl)piperazine-1-ethanesulfonic acid sodium salt, N-(2-Hydroxyethyl)piperazine-N′-(2-ethanesulfonic acid) sodium salt	C8H17N2NaO4S	260.29	75277-39-3	2781697
83	83 (G11)	10% v/v	TACSIMATE pH 7.0
Buffer	83 (G11)	0.02 M	HEPES sodium	4-(2-Hydroxyethyl)piperazine-1-ethanesulfonic acid sodium salt, N-(2-Hydroxyethyl)piperazine-N′-(2-ethanesulfonic acid) sodium salt	C8H17N2NaO4S	260.29	75277-39-3	2781697
84	84 (G12)	0.2% w/v	Benzenephosphonic acid	Phenylphosphonic Acid	C6H5P(O)(OH)2	158.09	1571-33-1	2163881		2245168	TA0350000
49, 84	84 (G12)	0.2% w/v	Gallic acid	3,4,5-Trihydroxybenzoic acid	(HO)3C6H2CO2H · H2O	188.13	5995-86-8	2057499		2050274	LW7525000
84	84 (G12)	0.2% w/v	Melatonin	N-Acetyl-5-methoxytryptamine	C13H16N2O2	232.28	73-31-4	2007977		205542	AC5955000
84	84 (G12)	0.2% w/v	N-(2-carboxyethyl)-iminodiacetic acid	Nitrilodiacetic-propionic Acid, N,N-Bis(carboxymethyl)-β-alanine	C7H11NO6	205.17	6245-75-6	2283606		1712227
84	84 (G12)	0.2% w/v	Trimellitic acid	Benzene-1,2,4-tricarboxylic acid	C6H3(CO2H)3	210.14	528-44-9	2084323		2214815	DC1980000
Buffer	84 (G12)	0.02 M	HEPES sodium pH 6.8	4-(2-Hydroxyethyl)piperazine-1-ethanesulfonic acid sodium salt, N-(2-Hydroxyethyl)piperazine-N′-(2-ethanesulfonic acid) sodium salt	C8H17N2NaO4S	260.29	75277-39-3	2781697
32, 56, 85	85 (H1)	0.05% w/v	Glycine	Aminoacetic acid, Aminoethanoic acid	NH2CH2COOH	75.07	56-40-6	2002722		635782	MB7600000
32, 85	85 (H1)	0.05% w/v	L-(-)-Threonine	(2S,3R)-2-Amino-3-hydroxybutyric acid	CH3CH(OH)CH(NH2)CO2H	119.12	72-19-5	2007741		1721646	XO8590000
32, 63, 85	85 (H1)	0.05% w/v	L-(+)-Lysine	(S)-2,6-Diaminocaproic acid	H2N(CH2)4CH(NH2)CO2H	146.19	56-87-1	2002942		1722531	OL5540000
32, 85	85 (H1)	0.05% w/v	L-Alanine	(S)-2-Aminopropionic acid, L-α-Aminopropionic acid	C3H7NO2	89.09	56-41-7	2002738		1720248	AY2990000
32, 64, 85	85 (H1)	0.05% w/v	L-Arginine	(S)-2-Amino-5-guanidinopentanoic acid	H2NC(=NH)NH(CH2)3CH(NH2)CO2H	174.2	74-79-3	2008111		1725413	CF1934200
32, 85	85 (H1)	0.05% w/v	L-Asparagine monohydrate	(S)-2-Aminosuccinic acid 4-amide, L-Aspartic acid 4-amide	H2NCOCH2CH(NH2)CO2H	150.13	5794-13-8	2007359		1723527
32. 85	85 (H1)	0.05% w/v	L-Aspartic acid	(S)-(+)-Aminosuccinic acid, (S)-Aminobutanedioic acid	C4H7NO4	133.1	56-84-8	2002916		1723530	CI9098500
32, 44, 85	85 (H1)	0.05% w/v	L-Glutamic acid	(S)-2-Aminopentanedioic acid	HO2CCH2CH2CH(NH2)CO2H	147.13	56-86-0	2002937		1723801	LZ9700000
32. 85	85 (H1)	0.05% w/v	L-Glutamine	(S)-2,5-Diamino-5-oxopentanoic acid, L-Glutamic acid 5-amide	H2NCOCH2CH2CH(NH2)CO2H	146.14	56-85-9	2002921		1723797	MA2275100
9, 32, 85	85 (H1)	0.05% w/v	L-Histidine	(S)-2-Amino-3-(4-imidazolyl)propionic acid	C6H9N3O2	155.15	71-00-1	2007453		2007453	MS3070000
9, 32, 85	85 (H1)	0.05% w/v	L-Isoleucine	(2S,3S)-2-Amino-3-methylpentanoic acid	C2H5CH(CH3)CH(NH2)CO2H	131.17	73-32-5	2007982		1721792	NR4705000
9, 32, 85	85 (H1)	0.05% w/v	L-Leucine	(S)-2-Amino-4-methylpentanoic acid	(CH3)2CHCH2CH(NH2)CO2H	131.17	61-90-5	2005220		1721722	OH2850000
26, 32, 85	85 (H1)	0.05% w/v	L-Methionine	(S)-2-Amino-4-(methylmercapto)butyric acid, L-2-Amino-4-(methylthio)butanoic acid	CH3SCH2CH2CH(NH2)CO2H	149.21	63-68-3	2005629		1722294	PD0457000
9, 32, 85	85 (H1)	0.05% w/v	L-Phenylalanine	(S)-2-Amino-3-phenylpropionic acid	C6H5CH2CH(NH2)CO2H	165.19	63-91-2	2005681		1910408	AY7535000
32, 44, 85	85 (H1)	0.05% w/v	L-Proline	(S)-Pyrrolidine-2-carboxylic acid	C5H9NO2	115.13	147-85-3	2057022		80810	TW3584000
32, 85	85 (H1)	0.05% w/v	L-Serine	(S)-2-Amino-3-hydroxypropionic acid	HOCH2CH(NH2)CO2H	105.09	56-45-1	2002743		1721404	VT8100000
9, 32, 85	85 (H1)	0.05% w/v	L-Tryptophan	(S)-2-Amino-3-(3-indolyl)propionic acid, L-α-Amino-3-indolepropionic acid	C11H12N2O2	204.23	73-22-3	2007956		86197	YN6130000
9, 32, 85	85 (H1)	0.05% w/v	L-Tyrosine	(S)-2-Amino-3-(4-hydroxyphenyl)propionic acid, 3-(4-Hydroxyphenyl)-L-alanine	4-(HO)C6H4CH2CH(NH2)CO2H	181.19	60-18-4	2004604		392441	YP2275600
32, 85	85 (H1)	0.05% w/v	L-Valine	(S)-α-Aminoisovaleric acid, L-2-Amino-3-methylbutanoic acid	(CH3)2CHCH(NH2)CO2H	117.15	72-18-4	2007736		1721136	YV9361000
Buffer	85 (H1)	0.02 M	HEPES sodium pH 6.8	4-(2-Hydroxyethyl)piperazine-1-ethanesulfonic acid sodium salt, N-(2-Hydroxyethyl)piperazine-N′-(2-ethanesulfonic acid) sodium salt	C8H17N2NaO4S	260.29	75277-39-3	2781697
27, 29, 31, 86	86 (H2)	0.2% w/v	Ala-ala	L-Alanyl-L-alanine	CH3CH(NH2)CONHCH(CH3)CO2H	160.17	1948-31-8	2177517		1724813
27, 86	86 (H2)	0.2% w/v	Ala-gly	L-Alanyl-glycine	CH3CH(NH2)CONHCH2COOH	146.14	687-69-4	2116999		1723438
28, 31, 86	86 (H2)	0.2% w/v	Gly-asp	Glycyl-L-aspartic acid	NH2CH2CONHCH(COOH)CH2COOH	190.15	*4685-12-5	2251401		1727387
30, 31, 86	86 (H2)	0.2% w/v	Gly-phe	Glycyl-L-phenylalanine	NH2CH2CONHCH(COOH)CH2C6H5	222.24	3321-03-7	2220279		2279318
29, 86	86 (H2)	0.2% w/v	L-seryl-L-glutamic acid	Ser-glu	C8H14N2O6	234.21	6403-16-3
Buffer	86 (H2)	0.02 M	HEPES sodium pH 6.8	4-(2-Hydroxyethyl)piperazine-1-ethanesulfonic acid sodium salt, N-(2-Hydroxyethyl)piperazine-N′-(2-ethanesulfonic acid) sodium salt	C8H17N2NaO4S	260.29	75277-39-3	2781697
1, 4, 8, 16, 43, 87	87 (H3)	0.2% w/v	3,5-Dinitrosalicylic acid	3,5-Dinitro-2-hydroxybenzoic acid	(O2N)2C6H2-2-(OH)CO2H	228.12	609-99-4	2102043		2220661	VO2965000
4, 47, 79, 87	87 (H3)	0.2% w/v	4-Aminobenzoic acid	PABA, Vitamin Bx, Vitamin H1	H2NC6H4CO2H	137.14	150-13-0	2057530		471605	DG1400000
25, 40, 69, 87	87 (H3)	0.2% w/v	Benzamidine hydrochloride		C6H5C(=NH)NH2 · HCl	156.61	1670-14-0	2167954		3594959	CV6260000
21, 38, 39, 87	87 (H3)	0.2% w/v	Hexamminecobalt(III) chloride	Cobalt hexammine trichloride, Hexaamminecobalt trichloride	[Co(NH3)6]Cl3	267.48	10534-89-1	2341039
11, 35, 73, 75, 78, 87, 95	87 (H3)	0.2% w/v	Mellitic acid	Benzenehexacarboxylic acid	C12H6O12	342.17	517-60-2	2082436		2228443
Buffer	87 (H3)	0.02 M	HEPES sodium pH 6.8	4-(2-Hydroxyethyl)piperazine-1-ethanesulfonic acid sodium salt, N-(2-Hydroxyethyl)piperazine-N′-(2-ethanesulfonic acid) sodium salt	C8H17N2NaO4S	260.29	75277-39-3	2781697
57, 60, 88	88 (H4)	0.16% w/v	1,4-Diaminobutane	Putrescine, 1,4-Butanediamine, Tetramethylenediamine	NH2(CH2)4NH2	88.15	110-60-1	2037823		605282	EJ6800000
58, 60, 88	88 (H4)	0.16% w/v	1,8-Diaminooctane	1,8-Octanediamine, Octamethylenediamine	NH2(CH2)8NH2	144.26	373-44-4	2067643		1735426	RG8841500
58, 60, 88	88 (H4)	0.16% w/v	Cadaverine	1,5-Diaminopentane, 1,5-Pentanediamine, Pentamethylenediamine	NH2(CH2)5NH2	102.18	462-94-2	2073290		1697256	SA0200000
45, 57, 60, 88	88 (H4)	0.16% w/v	Cystamine dihydrochloride	2,2'-Diaminodiethyl disulfide dihydrochloride, 2,2'-Dithiobis(ethylamine) dihydrochloride, Decarboxycystine dihydrochloride	NH2CH2CH2SSCH2CH2NH2 · 2HCl	225.2	56-17-7	2002607		3616850	KR7260000
60, 88	88 (H4)	0.16% w/v	Spermidine	1,8-Diamino-4-azaoctane, N-(3-Aminopropyl)-1,4-diaminobutane	NH2(CH2)3NH(CH2)4NH2	145.25	124-20-9	2046890		1698591	EJ7000000
45, 57, 58, 59, 88	88 (H4)	0.16% w/v	Spermine	N,N'-Bis(3-aminopropyl)-1,4-diaminobutane, Gerontine, Musculamine, Neuridine	NH2(CH2)3NH(CH2)4NH(CH2)3NH2	202.34	71-44-3	2007542		1750791	EJ7175000
Buffer	88 (H4)	0.02 M	HEPES sodium pH 6.8	4-(2-Hydroxyethyl)piperazine-1-ethanesulfonic acid sodium salt, N-(2-Hydroxyethyl)piperazine-N′-(2-ethanesulfonic acid) sodium salt	C8H17N2NaO4S	260.29	75277-39-3	2781697
63, 71, 89	89 (H5)	0.16% w/v	4-Aminobutyric acid	4-Aminobutanoic acid, GABA, Piperidic acid, Piperidinic acid	NH2(CH2)3COOH	103.12	56-12-2	2002586		906818	ES6300000
63, 69, 89	89 (H5)	0.16% w/v	6-Aminohexanoic acid	6-Aminocaproic acid, EACA	H2N(CH2)5CO2H	131.17	60-32-2	2004693		906872	MO6300000
72, 76, 89	89 (H5)	0.16% w/v	Oxamic acid	Aminooxoacetic acid, Oxalic acid monoamide	NH2COCO2H	89.05	471-47-6	2074430		1743294
23, 46, 89	89 (H5)	0.16% w/v	Sulfanilic acid	4-Aminobenzenesulfonic acid, Aniline-4-sulfonic acid	4-(H2N)C6H4SO3H	173.19	121-57-3	2044825		908765	WP3895500
4, 14, 80, 89	89 (H5)	0.16% w/v	Trimesic acid	Benzene-1,3,5-tricarboxylic acid	C6H3(CO2H)3	210.14	554-95-0	2090777		2053080
63, 70, 89	89 (H5)	0.16% w/v	β-Alanine	3-Aminopropionic acid	NH2CH2CH2COOH	89.09	107-95-9	2035365		906793
Buffer	89 (H5)	0.02 M	HEPES sodium pH 6.8	4-(2-Hydroxyethyl)piperazine-1-ethanesulfonic acid sodium salt, N-(2-Hydroxyethyl)piperazine-N′-(2-ethanesulfonic acid) sodium salt	C8H17N2NaO4S	260.29	75277-39-3	2781697
90	90 (H6)	0.16% w/v	D-3-Phosphoglyceric acid disodium salt	(−)-Disodium D-3-phosphoglycerate, D-Glycerate 3-phosphate disodium salt	C3H5Na2O7P	230.02	80731-10-8
24, 62, 90	90 (H6)	0.16% w/v	D-Fructose 1,6-diphosphate trisodium salt octahydrate	D-Fructose 1,6-diphosphate trisodium salt, FDP-Na3H	C6H11Na3O12P2 · 8H2O	550.18	38099-82-0	2537780		3837985
24, 90	90 (H6)	0.16% w/v	D-Glucose 6-phosphate	D(+)-Glucopyranose 6-phosphate sodium salt, G-6-P Na, Robison ester	C6H12NaO9P	282.12	54010-71-8	2589210		5787568
24. 62. 90	90 (H6)	0.16% w/v	L-O-Phosphoserine	O-Phospho-L-serine, L-2-Amino-3-hydroxypropanoic acid 3-phosphate, L-Serine O-phosphate, L-SOP	(HO)2P(O)OCH2CH(NH2)CO2H	185.07	407-41-0	2069860		1726826
24, 62, 90	90 (H6)	0.16% w/v	O-Phospho-L-tyrosine	L-3-(4-Hydroxyphenyl)alanine 4′-phosphate, L-Tyrosine-O-phosphate	C9H12NO6P	261.17	21820-51-9			3150815
61, 62, 90	90 (H6)	0.16% w/v	Phytic acid sodium salt hydrate	myo-Inositol hexakis(dihydrogen phosphate), Inositol hexaphosphoric acid	C6H18O24P6 · xNa+ · yH2O	660.04
Buffer	90 (H6)	0.02 M	HEPES sodium	4-(2-Hydroxyethyl)piperazine-1-ethanesulfonic acid sodium salt, N-(2-Hydroxyethyl)piperazine-N′-(2-ethanesulfonic acid) sodium salt	C8H17N2NaO4S	260.29	75277-39-3	2781697
14, 37, 77, 91	91 (H7)	0.0625% w/v	1,3,5-Pentanetricarboxylic acid		C8H12O6	204.18	6940-58-5
17, 35, 75, 79, 91	91 (H7)	0.0625% w/v	Azelaic acid	Nonanedioic acid	HO2C(CH2)7CO2H	188.22	123-99-9	2046691		1101094	CM1980000
72, 73, 91	91 (H7)	0.0625% w/v	Dodecanedioic acid	Decane-1,10-dicarboxylic acid	HOOC(CH2)10COOH	230.3	693-23-2	2117463		1782580
72, 78, 82, 91	91 (H7)	0.0625% w/v	Glutaric acid		HOOC(CH2)3COOH	132.11	110-94-1	2038172		1209725	MA3740000
72, 76, 91	91 (H7)	0.0625% w/v	Hexadecanedioic acid	Thapsic acid	HOOC(CH2)14COOH	286.41	505-54-4	2080135		1792831
35, 72, 78, 91	91 (H7)	0.0625% w/v	Pimelic acid	Heptanedioic acid	HO2C(CH2)5CO2H	160.17	111-16-0	2038408		1210024	TK3677000
72, 76, 78, 91	91 (H7)	0.0625% w/v	Sebacic acid	Decanedioic acid	HO2C(CH2)8CO2H	202.25	111-20-6	2038455		1210591	VS0875000
72, 73, 76, 91	91 (H7)	0.0625% w/v	Suberic acid	Octanedioic acid	HOOC(CH2)6COOH	174.19	505-48-6	2080109		1210161
Buffer	91 (H7)	0.02 M	HEPES sodium pH 6.8	4-(2-Hydroxyethyl)piperazine-1-ethanesulfonic acid sodium salt, N-(2-Hydroxyethyl)piperazine-N′-(2-ethanesulfonic acid) sodium salt	C8H17N2NaO4S	260.29	75277-39-3	2781697
1, 7, 46, 92	92 (H8)	0.16% w/v	1,5-Naphthalenedisulfonic acid disodium salt	Sodium 1,5-naphthalenedisulfonate dibasic	C10H6Na2O6S2	332.26	1655-29-4	2167320		3642373
6, 18, 47, 92	92 (H8)	0.16% w/v	2,6-Naphthalenedisulfonic acid disodium salt	Disodium 2,6-Naphthalenedisulfonate	C10H6(SO3Na)2	332.26	1655-45-4			Beil. 11,215
6, 17, 46, 92	92 (H8)	0.16% w/v	2,7-Naphthalenedisulfonic acid disodium salt		C10H6Na2O6S2	332.26	1655-35-2
5, 11, 45, 92	92 (H8)	0.16% w/v	4-Nitrobenzoic acid		O2NC6H4CO2H	167.12	62-23-7	2005262		973593	DH5075000
18, 35, 92	92 (H8)	0.16% w/v	m-Benzenedisulfonic acid disodium salt	Sodium benzene-1,3-disulfonate, 1,3-Benzenedisulfonic Acid Disodium Salt	C6H4Na2O6S2	282.2	831-59-4	2126064		4170805
5, 7, 43, 47, 92	92 (H8)	0.16% w/v	Naphthalene-1,3,6-trisulfonic acid trisodium salt hydrate	Sodium 1,3,6-naphthalenetrisulfonate tribasic hydrate	C10H5Na3O9S3 · xH2O	434.31 (anhydrous basis)	123409-01-8			4637600
Buffer	92 (H8)	0.02 M	HEPES sodium pH 6.8	4-(2-Hydroxyethyl)piperazine-1-ethanesulfonic acid sodium salt, N-(2-Hydroxyethyl)piperazine-N′-(2-ethanesulfonic acid) sodium salt	C8H17N2NaO4S	260.29	75277-39-3	2781697
1, 11, 82, 93	93 (H9)	0.2% w/v	2,5-Pyridinedicarboxylic acid	Isocinchomeronic acid	C7H5NO4	167.12	100-26-5	2028342		131697
2, 35, 76, 93	93 (H9)	0.2% w/v	Pyromellitic acid	Benzene-1,2,4,5-tetracarboxylic acid	C10H6O8	254.15	89-05-4	2018795		1887659	DB9275000
4, 20, 80, 93	93 (H9)	0.2% w/v	Salicylic acid	2-Hydroxybenzoic acid	2-(HO)C6H4CO2H	138.12	69-72-7	2007123		774890	VO0525000
43, 82, 93	93 (H9)	0.2% w/v	trans-1,2-Cyclohexanedicarboxylic acid	rans-Cyclohexane-1,2-dicarboxylic acid, rans-Hexahydrophthalic acid	C6H10(CO2H)2	172.18	2305-32-0	2189758		3200609
17, 35, 78, 93	93 (H9)	0.2% w/v	trans-Cinnamic acid	trans-3-Phenylacrylic acid	C9H8O2	148.16	140-10-3	2053981		1905952	GD7850000
Buffer	93 (H9)	0.02 M	HEPES sodium pH 6.8	4-(2-Hydroxyethyl)piperazine-1-ethanesulfonic acid sodium salt, N-(2-Hydroxyethyl)piperazine-N′-(2-ethanesulfonic acid) sodium salt	C8H17N2NaO4S	260.29	75277-39-3	2781697
16, 80, 94	94 (H10)	0.16% w/v	3-Aminobenzenesulfonic acid	Metanilic acid	C6H7NO3S	173.19	121-47-1	2044736		473264	OY2300000
5, 14, 16, 37, 47, 73, 94	94 (H10)	0.16% w/v	5-Sulfosalicylic acid dihydrate	2-Hydroxy-5-sulfobenzoic acid	HO3SC6H3-2-(OH)CO2H·2H2O	254.21	5965-83-3	2025556		650741
22, 79, 94	94 (H10)	0.16% w/v	p-Coumaric acid	trans-p-Coumaric Acid, trans-4-Hydroxycinnamic acid	C9H8O3	164.16	501-98-4	2310000		2207383	GD9095000
7, 39, 94	94 (H10)	0.16% w/v	PIPES	1,4-Piperazinediethanesulfonic acid, Piperazine-1,4-bis(2-ethanesulfonic acid), Piperazine-N,N′-bis(2-ethanesulfonic acid)	C8H18N2O6S2	302.37	5625-37-6	2270576		817713
74, 81, 94	94 (H10)	0.16% w/v	Terephthalic acid	Benzene-1,4-dicarboxylic acid	C6H4-1,4-(CO2H)2	166.13	100-21-0	2028300		1909333	WZ0875000
21, 94	94 (H10)	0.16% w/v	Vanillic acid	4-Hydroxy-3-methoxybenzoic acid	HOC6H3(OCH3)CO2H	168.15	121-34-6	2044668		2208364	YW5300000
Buffer	94 (H10)	0.02 M	HEPES sodium pH 6.8	4-(2-Hydroxyethyl)piperazine-1-ethanesulfonic acid sodium salt, N-(2-Hydroxyethyl)piperazine-N′-(2-ethanesulfonic acid) sodium salt	C8H17N2NaO4S	260.29	75277-39-3	2781697
67, 81, 95	95 (H11)	0.07% w/v	Barbituric acid	2,4,6-Trihydroxypyrimidine, Malonylurea	C4H4N2O3	128.09	67-52-7	2006580		120502	CP8000000
2, 12, 70, 95	95 (H11)	0.07% w/v	Benzidine	4,4'-Diaminobiphenyl	C12H12N2	184.24	92-87-5	2021991		742770	DC9625000
15, 95	95 (H11)	0.07% w/v	Cystathionine	DL,DL-allo-Cystathionine, S-(2-Amino-2-carboxyethyl)homocysteine	HOOCCH(NH2)CH2CH2SCH2CH(NH2)COOH	222.26	535-34-2	2086137		Beil. 4,IV,3197
64, 95	95 (H11)	0.07% w/v	L-Canavanine	L-α-Amino-γ-(guanidinooxy)-n-butyric acid	C5H12N4O3	176.17	543-38-4				ES7002000
25, 64, 95	95 (H11)	0.07% w/v	L-Carnitine hydrochloride	(−)-β-Hydroxy-γ-(trimethylammonio)butyrate, Vitamin BT	(CH3)3N+CH2CH(OH)CH2CO2H · Cl-	197.66	6645-46-1				BP2979100
25, 95	95 (H11)	0.07% w/v	L-Cystine	(R,R)-3,3'-Dithiobis(2-aminopropionicacid)	[-SCH2CH(NH2)CO2H]2	240.3	56-89-3	2002963		1728094	HA2690000
11, 35, 73, 75, 78, 87, 95	95 (H11)	0.07% w/v	Mellitic acid	Benzenehexacarboxylic acid	C12H6O12	342.17	517-60-2	2082436		2228443
Buffer	95 (H11)	0.02 M	HEPES sodium pH 6.8	4-(2-Hydroxyethyl)piperazine-1-ethanesulfonic acid sodium salt, N-(2-Hydroxyethyl)piperazine-N′-(2-ethanesulfonic acid) sodium salt	C8H17N2NaO4S	260.29	75277-39-3	2781697
28, 29, 96	96 (H12)	0.16% w/v	Aspartame	Asp-Phe methyl ester, Asp-Phe-Ome, Aspartame, N-(L-α-Aspartyl)-L-phenylalanine methyl ester	HOOCCH2CH(NH2)CONHCH(CH2C6H5)COOCH3	294.3	22839-47-0	2452613		2223850	WM3407000
3, 96	96 (H12)	0.16% w/v	Gly-gly-gly	Glycyl-glycyl-glycine, Triglycine	NH2CH2CONHCH2CONHCH2COOH	189.17	556-33-2	2091220		1711130
27, 29, 30, 96	96 (H12)	0.16% w/v	Leu-gly-gly	L-Leucyl-glycyl-glycine	(CH3)2CHCH2CH(NH2)CONHCH2CONHCH2COOH	245.28	1187-50-4	2199258		1728928
3, 96	96 (H12)	0.16% w/v	Pentaglycine	Glycyl-glycyl-glycyl-glycyl-glycine, gly-gly-gly-gly-gly	NH2CH2CO(NHCH2CO)3NHCH2COOH	303.27	7093-67-6	2303983		1716946
29, 96	96 (H12)	0.16% w/v	Tyr-ala		C12H16N2O4	252.27	730-08-5
28, 96	96 (H12)	0.16% w/v	Tyr-phe		C18H20N2O4	328.36	17355-11-2
Buffer	96 (H12)	0.02 M	HEPES sodium pH 6.8	4-(2-Hydroxyethyl)piperazine-1-ethanesulfonic acid sodium salt, N-(2-Hydroxyethyl)piperazine-N′-(2-ethanesulfonic acid) sodium salt	C8H17N2NaO4S	260.29	75277-39-3	2781697
